# Supplementary material for: mGluR5 is transiently confined in perisynaptic nanodomains to shape synaptic function
Source: Nat Commun. 2023 Jan 16;14:244. doi: 10.1038/s41467-022-35680-w (PMC9842668; doi:10.1038/s41467-022-35680-w)
Supplement: Supplementary file 4 — Source Data [file 41467_2022_35680_MOESM4_ESM.xlsx]

## Sheet: Figure 1c,g,h,i,m
Figure 1c					Figure 1g				Figure 1h				Figure 1i				Figure 1m
mCherry	mGluR5 (+ mCherry)	Homer1c	mGluR5 (+ Homer1c)		distance (µm)	Homer1c	mGluR5		distance (µm)	Homer1c	mGluR5		distance (µm)	PSD-95	mGluR5		distance (µm)	PSD-95	mGluR5
0.693671	1.51205	2.79441	1.43515		0	0.087682	0.078669		0	0.114533	0.190118		0	0.161472	0.259387		0	0.201232	0.151602
0.654943	1.44913	2.15372	1.6685		0.04859	0.093261	0.151835		0.04859	0.085353	0.237414		0.06	0.154995	0.422343		0.06	0.236142	0.177426
0.67248	1.42035	2.15722	1.31905		0.09719	0.17497	0.308051		0.09719	0.207645	0.308193		0.12	0.206317	0.882382		0.12	0.179304	0.267497
0.594971	1.47759	1.89614	1.47407		0.14578	0.223059	0.53612		0.14578	0.428039	0.532892		0.18	0.161203	1		0.18	0.159861	0.514422
0.98757	1.46827	2.3339	1.43396		0.19437	0.329073	0.774199		0.19437	0.385102	0.732565		0.24	0.171479	0.717447		0.24	0.08696	0.576072
0.76404	1.36271	2.01868	1.33282		0.24297	0.33332	0.912067		0.24297	0.306622	0.860324		0.3	0.202998	0.330487		0.3	0.080258	1
0.698475	1.46592	2.20172	1.58439		0.29156	0.478526	1		0.29156	0.385682	0.868745		0.36	0.218412	0.238984		0.36	0.085088	0.87653
0.793474	1.77998	1.85569	1.41295		0.34015	0.644809	0.96163		0.34015	0.586997	1		0.42	0.372401	0.236797		0.42	0.10613	0.655324
0.900376	1.51522	2.1265	1.55159		0.38875	0.756153	0.978312		0.38875	0.680033	0.929339		0.48	0.774927	0.32598		0.48	0.157407	0.433713
0.636594	1.47604	2.13245	1.61755		0.43734	1	0.870035		0.43734	0.822603	0.719786		0.54	1	0.285074		0.54	0.262344	0.366555
		2.00044	1.47232		0.48593	0.846803	0.744931		0.48593	0.948999	0.60418		0.6	0.803273	0.38138		0.6	0.555845	0.224325
		2.31712	1.53017		0.53453	0.884367	0.652787		0.53453	1	0.639338		0.66	0.53392	0.337919		0.66	1	0.29257
		2.08672	1.48092		0.58312	0.839885	0.557644		0.58312	0.851448	0.549413		0.72	0.36944	0.349653		0.72	0.914449	0.288411
					0.63171	0.710438	0.540485		0.63171	0.894353	0.432151		0.78	0.278386	0.487969		0.78	0.736189	0.250642
					0.68031	0.508045	0.558593		0.68031	0.945039	0.433694		0.84	0.231357	0.50083		0.84	0.691705	0.176407
					0.7289	0.438578	0.628532		0.7289	0.808448	0.481207		0.9	0.231449	0.463368		0.9	0.506856	0.211447
					0.77749	0.354755	0.651519		0.77749	0.548381	0.492178		0.96	0.16293	0.486188		0.96	0.267237	0.272703
					0.82609	0.265423	0.729485		0.82609	0.4886	0.471214		1.02	0.150267	0.641996		1.02	0.207598	0.428205
					0.87468	0.260224	0.803006		0.87468	0.493834	0.55902		1.08	0.166342	0.73423		1.08	0.200415	0.51574
					0.92327	0.19736	0.824956		0.92327	0.413283	0.688155		1.14	0.130835	0.550524		1.14	0.262975	0.36393
					0.97187	0.218209	0.70156		0.97187	0.332118	0.649037		1.2	0.108819	0.371395		1.2	0.22162	0.201048
					1.02046	0.181571	0.628167		1.02046	0.271531	0.479446
					1.06905	0.157726	0.682165		1.06905	0.219598	0.311021
					1.11765	0.115391	0.492747		1.11765	0.160174	0.231375
					1.16624	0.119096	0.287841		1.16624	0.098912	0.186706
					1.21483	0.139781	0.197761		1.21483	0.154944	0.185908

## Sheet: Figure 2d,f,h,i,j
Figure 2d
Bin center
-150	0	0	0	0	0	0	0	0	0	0	0	0	0	0	0	0	0	0	0	0	0	0	0	0	0	0	0	0	0	0	0	0	0	0	0	0	0	0	0	0	0	0	0	0	0	0	0	0	0
-100	0	0	0	0	0	0	0	0	0	0	0	0	0	0	0	0	0	0.010309	0	0	0	0	0	0	0	0	0	0	0	0	0	0	0	0.004098	0	0	0.007463	0	0	0.009662	0.002857	0	0	0	0	0	0	0	0
-50	0.042553	0	0	0	0.008197	0.038462	0.008889	0	0.057971	0	0.002584	0.011628	0.031847	0.001835	0.003378	0.009346	0.013158	0.061856	0.033898	0.013274	0.018987	0.021053	0.010714	0	0	0.108108	0.051672	0.021277	0.043478	0.00641	0.006897	0.035714	0.00625	0.118852	0.0125	0	0.087065	0.007958	0.015152	0.077295	0.011429	0.022472	0.020888	0	0.003922	0.003846	0.009756	0.021164	0.007883
0	0.028369	0.019231	0.015773	0.021429	0.010929	0.017751	0.035556	0.075472	0.130435	0.016779	0.015504	0.005814	0.089172	0.025688	0	0.018692	0.017544	0.051546	0.050847	0.070796	0.050633	0.038596	0.028571	0.041958	0.019737	0.102703	0.075988	0.051672	0.096618	0.012821	0.041379	0.058673	0.0375	0.061475	0.108333	0.088435	0.106965	0.018568	0.075758	0.057971	0.031429	0.095506	0.08094	0.015094	0.027451	0.134615	0.092683	0.015873	0.016892
50	0.035461	0.026923	0.047319	0.035714	0.010929	0.053254	0.031111	0.075472	0.173913	0.026846	0.020672	0.011628	0.133758	0.082569	0.006757	0.03271	0.035088	0.113402	0.098305	0.128319	0.088608	0.059649	0.057143	0.132867	0.019737	0.151351	0.057751	0.048632	0.154589	0.032051	0.096552	0.125	0.0375	0.102459	0.0875	0.156463	0.151741	0.013263	0.060606	0.062802	0.062857	0.089888	0.10705	0.067925	0.039216	0.146154	0.107317	0.089947	0.188063
100	0.049645	0.05	0.012618	0.039286	0.02459	0.088757	0.053333	0.09434	0.173913	0.083893	0.067183	0.034884	0.152866	0.086239	0.023649	0.028037	0.048246	0.237113	0.091525	0.150442	0.132911	0.05614	0.128571	0.188811	0.118421	0.183784	0.133739	0.082067	0.072464	0.025641	0.124138	0.214286	0.05625	0.110656	0.154167	0.170068	0.161692	0.02122	0.136364	0.115942	0.085714	0.089888	0.062663	0.09434	0.011765	0.161538	0.195122	0.142857	0.397523
150	0.056738	0.042308	0.025237	0.046429	0.07377	0.100592	0.071111	0.132075	0.072464	0.04698	0.098191	0.02907	0.171975	0.093578	0.030405	0.037383	0.131579	0.164948	0.081356	0.123894	0.132911	0.052632	0.142857	0.146853	0.065789	0.167568	0.182371	0.091185	0.140097	0.032051	0.131034	0.186224	0.10625	0.168033	0.108333	0.197279	0.131841	0.034483	0.166667	0.077295	0.094286	0.08427	0.099217	0.116981	0.07451	0.126923	0.15122	0.169312	0.083333
200	0.106383	0.073077	0.015773	0.078571	0.081967	0.130178	0.04	0.301887	0.028986	0.057047	0.113695	0.133721	0.10828	0.077064	0.033784	0.028037	0.175439	0.164948	0.162712	0.070796	0.139241	0.038596	0.146429	0.160839	0.098684	0.097297	0.12766	0.088146	0.188406	0.076923	0.110345	0.173469	0.2	0.065574	0.075	0.170068	0.10199	0.018568	0.090909	0.082126	0.14	0.11236	0.088773	0.230189	0.082353	0.119231	0.156098	0.074074	0.038288
250	0.12766	0.1	0.022082	0.057143	0.098361	0.088757	0.093333	0.037736	0.086957	0.087248	0.118863	0.098837	0.101911	0.06422	0.097973	0.11215	0.114035	0.041237	0.101695	0.079646	0.126582	0.059649	0.139286	0.111888	0.151316	0.037838	0.057751	0.030395	0.120773	0.076923	0.186207	0.094388	0.1375	0.081967	0.15	0.054422	0.029851	0.023873	0.136364	0.077295	0.085714	0.02809	0.062663	0.154717	0.011765	0.107692	0.141463	0.116402	0.039414
300	0.070922	0.134615	0.050473	0.05	0.092896	0.056213	0.071111	0.113208	0.028986	0.09396	0.105943	0.098837	0.070064	0.045872	0.165541	0.158879	0.100877	0.041237	0.101695	0.039823	0.082278	0.084211	0.089286	0.111888	0.092105	0.07027	0.045593	0.015198	0.101449	0.096154	0.096552	0.061224	0.1	0.057377	0.2	0.068027	0.037313	0.026525	0.045455	0.067633	0.071429	0.02809	0.057441	0.041509	0.003922	0.096154	0.092683	0.137566	0.045045
350	0.113475	0.080769	0.025237	0.075	0.065574	0.035503	0.155556	0.075472	0.028986	0.07047	0.105943	0.116279	0.025478	0.095413	0.135135	0.070093	0.109649	0.010309	0.074576	0.017699	0.031646	0.05614	0.05	0.048951	0.177632	0.027027	0.045593	0.018237	0.067633	0.064103	0.089655	0.005102	0.05625	0.04918	0.025	0.027211	0.052239	0.023873	0.045455	0.048309	0.105714	0.073034	0.036554	0.018868	0.035294	0.034615	0.019512	0.089947	0.046171
400	0.078014	0.092308	0.022082	0.060714	0.051913	0.044379	0.151111	0.075472	0.014493	0.090604	0.095607	0.122093	0.038217	0.06422	0.054054	0.051402	0.052632	0	0.067797	0.044248	0.006329	0.094737	0.042857	0.041958	0.098684	0.021622	0.048632	0.027356	0.009662	0.070513	0.068966	0.012755	0.05625	0.045082	0.008333	0.013605	0.029851	0.02122	0.015152	0.111111	0.105714	0.067416	0.046997	0.026415	0.058824	0.011538	0.004878	0.058201	0.031532
450	0.141844	0.134615	0.059937	0.110714	0.106557	0.038462	0.137778	0.018868	0.043478	0.077181	0.05168	0.110465	0.019108	0.06422	0.081081	0.088785	0.065789	0.030928	0.057627	0.030973	0.006329	0.070175	0.007143	0	0	0.027027	0.006079	0.024316	0.004831	0.121795	0.013793	0.017857	0.04375	0.036885	0	0.034014	0.00995	0.03183	0.007576	0.135266	0.037143	0.044944	0.075718	0.011321	0.015686	0.015385	0	0.05291	0.025901
500	0.056738	0.096154	0.031546	0.060714	0.092896	0.121302	0.066667	0	0	0.073826	0.059432	0.087209	0.038217	0.055046	0.111486	0.074766	0.065789	0.010309	0.023729	0.030973	0.06962	0.112281	0	0	0.013158	0.005405	0.030395	0.051672	0	0.160256	0	0.007653	0.0625	0.04918	0	0	0.0199	0.090186	0.007576	0.048309	0.014286	0.022472	0.101828	0.026415	0.015686	0.015385	0	0.010582	0.027027
550	0.070922	0.038462	0.031546	0.096429	0.032787	0.091716	0.035556	0	0	0.043624	0.023256	0.040698	0.012739	0.040367	0.077703	0.060748	0.026316	0	0.00678	0.075221	0.006329	0.042105	0.010714	0.013986	0.013158	0	0.012158	0.069909	0	0.083333	0.013793	0.002551	0.03125	0.045082	0.016667	0.013605	0.007463	0.090186	0.068182	0.014493	0.025714	0.005618	0.033943	0.045283	0.047059	0.007692	0.004878	0.005291	0.007883
600	0.014184	0.053846	0.031546	0.057143	0.013661	0.071006	0.048889	0	0.014493	0.080537	0.033592	0.040698	0.006369	0.051376	0.057432	0.074766	0.02193	0.010309	0.010169	0.048673	0.031646	0.052632	0	0	0.013158	0	0.012158	0.066869	0	0.083333	0.013793	0	0.01875	0.004098	0.033333	0.006803	0.022388	0.068966	0.045455	0	0.008571	0	0.018277	0.015094	0.101961	0.019231	0	0.015873	0.005631
650	0.007092	0.030769	0.050473	0.067857	0.032787	0.014793	0	0	0.057971	0.053691	0.01292	0.023256	0	0.029358	0.040541	0.056075	0.017544	0.041237	0.016949	0.026549	0.037975	0.038596	0.003571	0	0.032895	0	0.030395	0.06383	0	0.038462	0.006897	0	0	0	0.016667	0	0.017413	0.045093	0.022727	0.004831	0.002857	0.02809	0.023499	0.071698	0.109804	0	0	0	0.007883
700	0	0.003846	0.066246	0.082143	0.008197	0.005917	0	0	0.072464	0.003356	0.023256	0.02907	0	0.027523	0.040541	0.004673	0.004386	0	0.013559	0.048673	0.031646	0.038596	0.010714	0	0.032895	0	0.021277	0.06079	0	0.00641	0	0.002551	0	0	0.004167	0	0.004975	0.045093	0.030303	0.009662	0.014286	0.106742	0.044386	0.05283	0.070588	0	0.009756	0	0.01464
750	0	0.019231	0.056782	0.025	0.032787	0	0	0	0.014493	0.016779	0.01292	0	0	0.007339	0.037162	0.037383	0	0.010309	0.00678	0	0.006329	0.02807	0	0	0.046053	0	0.015198	0.06383	0	0.012821	0	0.002551	0	0	0	0	0.014925	0.034483	0.030303	0	0.02	0.050562	0.013055	0.011321	0.070588	0	0.014634	0	0.011261
800	0	0.003846	0.056782	0.028571	0.027322	0.002959	0	0	0	0.030201	0.02584	0.005814	0	0.014679	0	0.009346	0	0	0	0	0	0.052632	0.014286	0	0.006579	0	0.006079	0.024316	0	0	0	0	0	0	0	0	0.002488	0.06366	0	0	0.017143	0.044944	0.015666	0	0.098039	0	0	0	0.003378
850	0	0	0.0347	0.003571	0.035519	0	0	0	0	0.006711	0.01292	0	0	0.009174	0.003378	0.028037	0	0	0	0	0	0	0.032143	0	0	0	0.015198	0.085106	0	0	0	0	0	0	0	0	0.002488	0.066313	0	0	0.014286	0.005618	0.010444	0	0.023529	0	0	0	0.002252
900	0	0	0.056782	0.003571	0.021858	0	0	0	0	0.020134	0	0	0	0.011009	0	0.018692	0	0	0	0	0	0.003509	0.007143	0	0	0	0.018237	0.009119	0	0	0	0	0.0125	0	0	0	0	0.058355	0	0	0.011429	0	0	0	0.011765	0	0	0	0
950	0	0	0.028391	0	0.021858	0	0	0	0	0.013423	0	0	0	0.009174	0	0	0	0	0	0	0	0	0.003571	0	0	0	0.006079	0.006079	0	0	0	0	0.01875	0	0	0	0	0.039788	0	0	0.008571	0	0	0	0.015686	0	0	0	0
1000	0	0	0.015773	0	0.016393	0	0	0	0	0.003356	0	0	0	0.014679	0	0	0	0	0	0	0	0	0.003571	0	0	0	0	0	0	0	0	0	0.01875	0	0	0	0	0.045093	0	0	0.005714	0	0	0	0.05098	0	0	0	0
1050	0	0	0.015773	0	0.019126	0	0	0	0	0.003356	0	0	0	0.007339	0	0	0	0	0	0	0	0	0.007143	0	0	0	0	0	0	0	0	0	0	0	0	0	0	0.04244	0	0	0.011429	0	0	0	0.015686	0	0	0	0
1100	0	0	0.012618	0	0.019126	0	0	0	0	0	0	0	0	0.011009	0	0	0	0	0	0	0	0	0.032143	0	0	0	0	0	0	0	0	0	0	0	0	0	0	0.023873	0	0	0	0	0	0	0.003922	0	0	0	0
1150	0	0	0.018927	0	0	0	0	0	0	0	0	0	0	0.011009	0	0	0	0	0	0	0	0	0.007143	0	0	0	0	0	0	0	0	0	0	0	0	0	0	0.037135	0	0	0.008571	0	0	0	0	0	0	0	0
1200	0	0	0.015773	0	0	0	0	0	0	0	0	0	0	0	0	0	0	0	0	0	0	0	0.014286	0	0	0	0	0	0	0	0	0	0	0	0	0	0	0.007958	0	0	0.002857	0	0	0	0	0	0	0	0
1250	0	0	0.066246	0	0	0	0	0	0	0	0	0	0	0	0	0	0	0	0	0	0	0	0.003571	0	0	0	0	0	0	0	0	0	0	0	0	0	0	0	0	0	0	0	0	0	0	0	0	0	0
1300	0	0	0.028391	0	0	0	0	0	0	0	0	0	0	0	0	0	0	0	0	0	0	0	0.007143	0	0	0	0	0	0	0	0	0	0	0	0	0	0	0	0	0	0	0	0	0	0	0	0	0	0
1350	0	0	0.018927	0	0	0	0	0	0	0	0	0	0	0	0	0	0	0	0	0	0	0	0	0	0	0	0	0	0	0	0	0	0	0	0	0	0	0	0	0	0	0	0	0	0	0	0	0	0
1400	0	0	0.018927	0	0	0	0	0	0	0	0	0	0	0	0	0	0	0	0	0	0	0	0	0	0	0	0	0	0	0	0	0	0	0	0	0	0	0	0	0	0	0	0	0	0	0	0	0	0
1450	0	0	0.009464	0	0	0	0	0	0	0	0	0	0	0	0	0	0	0	0	0	0	0	0	0	0	0	0	0	0	0	0	0	0	0	0	0	0	0	0	0	0	0	0	0	0	0	0	0	0
1500	0	0	0.025237	0	0	0	0	0	0	0	0	0	0	0	0	0	0	0	0	0	0	0	0	0	0	0	0	0	0	0	0	0	0	0	0	0	0	0	0	0	0	0	0	0	0	0	0	0	0
1550	0	0	0.009464	0	0	0	0	0	0	0	0	0	0	0	0	0	0	0	0	0	0	0	0	0	0	0	0	0	0	0	0	0	0	0	0	0	0	0	0	0	0	0	0	0	0	0	0	0	0
1600	0	0	0.003155	0	0	0	0	0	0	0	0	0	0	0	0	0	0	0	0	0	0	0	0	0	0	0	0	0	0	0	0	0	0	0	0	0	0	0	0	0	0	0	0	0	0	0	0	0	0
Bin center is distance in nanometer
Bin width is 50 nm
Each row is a different ROI/spine
Figure 2f
Ring #	PSD-95
1	0.923077	1	1	1	1	1	1	1	1	1	1	1	1	1	1	1	0.947368	1	1	1	1	1	1	1	1	1	1	1	1	1	1	1	1	1	1	1	1	1	1	1	1	1	1	1	1	1	1	1	0.893617
2	1	0.41387	0.380952	0.490196	0.293688	0.409496	0.485294	1	0.915094	0.375309	0.814103	0.27044	0.704225	0.609929	0.405797	0.30719	1	0.403803	0.549645	0.315344	0.467674	0.447257	0.641026	0.326389	0.221532	0.359788	0.47973	0.420833	0.333333	0.411523	0.251111	0.509213	0.448276	0.365239	0.268817	0.53304	0.493392	0.409786	0.264858	0.655914	0.303653	0.74359	0.344538	0.345771	0.333333	0.36	0.199725	0.484375	1
3	0.276923	0.041611	0.117143	0.044706	0.017214	0.060534	0.158824	0.142857	0.107547	0.02963	0.092308	0.031447	0.197183	0.015603	0.045652	0.084314	0.252632	0.033557	0.055319	0.018413	0.055919	0.059494	0.215385	0.01875	0.029814	0.038095	0.095946	0.105	0.063333	0.091358	0.036	0.021106	0.086207	0.04937	0.032258	0.048458	0.049339	0.13211	0.037209	0.206452	0.036301	0.148718	0.015966	0.008955	0.01	0.01	0.005785	0.146875	0.404255
4	0.336264	0.026846	0.083673	0.013445	0.006036	0.021195	0.048319	0.163265	0.016173	0.030688	0.041209	0.007188	0.104628	0.006079	0.018634	0.033613	0.406015	0.00815	0.015198	0.010431	0.027348	0.029837	0.197802	0.005208	0.01331	0.006803	0.05888	0.053571	0.019048	0.142857	0.004762	0.019383	0.049261	0.020511	0.058372	0.015104	0.011328	0.061599	0.021041	0.267281	0.010763	0.168498	0.009004	0.004264	0.004762	0.010714	0.002952	0.109375	0.352584
5	0.230769	0.017151	0.030159	0.005229	0.000348	0.016815	0.02451	0.174603	0.004193	0.035391	0.049145	0.005241	0.042254	0.00394	0.015097	0.015251	0.359649	0.005966	0.009456	0.002822	0.006437	0.016878	0.08547	0.000579	0.007591	0.004409	0.026276	0.047222	0.008333	0.113855	0.005926	0.0134	0.051724	0.012874	0.0454	0.002937	0.004405	0.029562	0.013351	0.139785	0.002664	0.079772	0.004669	0.000829	0.001852	0.006667	0.001837	0.043403	0.163121
6	0.155245	0.009762	0.011688	0.003209	0.000285	0.004316	0.006684	0.090909	0.011149	0.017508	0.038462	0.003716	0.019206	0.001934	0.019763	0.013369	0.244019	0.007627	0.004836	0.002309	0.010534	0.002877	0.038462	0.007576	0.004517	0.006494	0.016585	0.0125	0.006061	0.037037	0.001818	0.005939	0.012539	0.008702	0.033236	0.002803	0.006808	0.016681	0.021494	0.090909	0.000934	0.104895	0.010313	0	0	0.003636	0.005635	0.03125	0.083172
7	0.042604	0.005163	0.002747	0.00362	0.000241	0.000913	0.005656	0.054945	0.028302	0.003989	0.02071	0.001693	0.005417	0.001637	0.011288	0.00905	0.17004	0.00697	0.003273	0.000733	0.021895	0.003408	0.014793	0.000801	0.007167	0.002442	0.013514	0.007692	0.003205	0.033238	0.000513	0.003479	0.003979	0.0031	0.018197	0.004066	0.002372	0.023994	0.013417	0.059553	0.001054	0.035503	0.011312	0.001722	0	0.001923	0.001589	0.015625	0.03928
8	0.021538	0.003579	0.002857	0.004706	0.000104	0	0.001961	0.019048	0.012579	0.000988	0.021795	0.00021	0	0.000473	0.013406	0.00915	0.157895	0.016107	0	0.000212	0.029891	0	0.007692	0.000694	0.005797	0.001587	0.013964	0.0075	0.004444	0.013169	0	0.00335	0.001149	0.002015	0.016487	0.002349	0.002643	0.011009	0.001809	0.012903	0.001142	0.018803	0.004482	0.000498	0	0.002	0.000551	0.021875	0.031206
Each row is a different ROI/spine
Figure 2h										Figure 2i			Figure 2j
Bin center	Relative frequency (fractions)									Bin center	Relative frequency (fractions)		length (nm)	width (nm)
-200	0	0	0	0	0	0	0	0		0	0.0299401		107.228	79.9643
0	0.333333	0.368421	1	0.130435	0	1	0.25	0.20915		0.005	0.568862		163.427	112.162
200	0	0.526316	0	0.304348	1	0	0.375	0.359477		0.01	0.191617		153.564	102.608
400	0	0.0526316	0	0.26087	0	0	0.305556	0.196078		0.015	0.0658683		93.637	70.0492
600	0.333333	0.0526316	0	0.26087	0	0	0.0555556	0.104575		0.02	0.0658683		98.881	71.3405
800	0	0	0	0.0434783	0	0	0	0.0915033		0.025	0.0239521		163.36	101.225
1000	0	0	0	0	0	0	0.0138889	0.0261438		0.03	0.0179641		102.887	68.3485
1200	0.333333	0	0	0	0	0	0	0.0130719		0.035	0.011976		96.863	64.2407
1400	0	0	0	0	0	0	0	0		0.04	0.00598802		87.9911	73.348
										0.045	0.011976		98.3676	88.2971
Bin center is the distance of a cluster to the PSD border										0.05	0.00598802		117.684	87.9379
Bin width is 200 nm													87.5444	38.3668
Each row is a neuron, also giving rise to the SEM in the graph										Bin center is cluster area (nm2)			97.1464	77.0197
										Bin width is 0.005 nm2			111.411	96.6343
													93.9208	89.8059
													126.97	80.3332
													142.489	55.8482
													85.8526	72.3561
													126.645	109.567
													141.327	124.274
													98.6787	79.7489
													157.249	72.6112
													147.873	136.025
													170.86	98.6361
													74.9669	50.1076
													87.3374	74.9579
													88.7102	60.994
													92.7805	73.6838
													205.559	131.048
													108.247	67.0685
													120.357	69.1516
													94.716	77.7952
													135.963	81.1328
													114.523	99.6494
													106.491	75.065
													123.966	97.9429
													105.333	68.8522
													82.0273	60.0224
													203.608	105.552
													97.1412	80.8561
													130.055	84.8609
													114.869	80.8785
													111.406	88.0975
													101.207	81.697
													125.751	76.0671
													155.395	110.325
													117.828	69.009
													171.115	152.148
													103.302	68.6097
													103.847	64.2149
													97.461	58.0784
													114.848	99.2664
													88.2596	64.2512
													105.608	64.33
													145.409	130.878
													106.095	81.5696
													99.0837	91.7812
													94.9462	78.6844
													111.506	89.1727
													123.547	94.4352
													101.623	100.438
													109.721	76.3485
													148.518	111.56
													123.955	104.263
													106.865	100.733
													118.115	69.37
													201.886	126.505
													117.039	108.502
													105.865	65.9556
													269.475	104.92
													177.937	104.262
													100.106	84.6205
													115.362	68.5486
													123.222	83.7467
													116.103	73.1987
													85.8904	59.976
													92.3558	68.5059
													86.8654	78.4205
													97.9433	70.128
													98.7167	66.5752
													127.817	90.9255
													88.7761	68.0443
													103.231	74.9808
													134.845	74.1657
													89.4656	69.5156
													81.0953	71.6198
													86.8197	69.7127
													114.375	91.516
													122.791	98.8944
													101.786	77.2352
													92.4464	78.1498
													85.1272	67.7693
													178.626	92.8182
													79.1255	72.8984
													114.648	77.8228
													165.896	132.707
													96.3257	77.5647
													93.0923	79.1083
													85.5016	62.9694
													125.247	94.7247
													117.769	97.7858
													99.9654	93.5947
													93.3049	80.7489
													96.8878	75.7119
													93.8971	77.8517
													82.5005	63.6361
													93.0298	84.3577
													111.687	78.1705
													98.5321	58.5065
													107.543	75.4613
													97.6717	72.2162
													191.938	71.8103
													84.6459	67.9341
													113.846	92.1101
													112.631	68.8843
													103.349	92.7309
													88.0664	77.9153
													84.437	78.425
													105.337	53.3878
													69.9794	52.7891
													245.729	151.393
													131.899	90.499
													121.22	76.3757
													198.012	137.461
													290.765	120.012
													120.96	91.4064
													226.651	143.154
													220.938	133.13
													291.151	187.473
													124.524	84.7158
													220.678	132.942
													391.54	175.243
													111.134	88.2868
													273.8	208.648
													204.205	136.257
													111.37	75.5727
													189.349	118.922
													122.641	95.2839
													106.917	62.531
													113.152	76.5062
													168.916	116.541
													255.683	106.188
													215.137	122.049
													129.306	110.816
													167.489	119.134
													251.822	161.506
													104.145	87.4354
													148.522	115.722
													156.118	87.0413
													118.336	91.6127
													129.995	108.13
													124.958	92.0572
													253.363	144.835
													128.161	99.3722
													175.141	111.494
													247.908	123.094
													123.719	89.5855
													112.223	46.2839
													147.916	88.2138
													152.332	116.449
													136.164	104.358
													102.969	69.9418
													192.842	98.4318
													233.162	191.285
													120.174	75.7057
													119.27	61.2234
													182.954	103.541
													130.497	102.29
													196.065	80.0536
													245.9	117.416
													130.667	104.23
													138.786	101.217
													177.491	121.978
													188.72	111.177
													105.177	63.7287
													146.738	134.393
													108.428	80.1397
													101.79	69.8792
													96.7251	87.6805
													96.0491	83.3085
													228.264	111.764
													119.121	96.8384
													267.46	131.369
													87.1739	55.882
													112.941	86.7027
													126.672	81.6798
													101.734	70.3178
													112.243	99.1009
													148.9	100.699
													103.524	74.5962
													117.954	69.4537
													165.102	114.493
													110.126	76.0775
													100.221	65.3388
													248.79	127.255
													110.124	80.4905
													260.46	164.39
													122.165	96.105
													116.387	73.2934
													110.58	82.5991
													105.716	77.0237
													96.8619	83.3826
													139.599	117.561
													119.642	70.1337
													122.578	83.5023
													150.21	102.681
													98.6283	90.2718
													353.246	188.33
													92.6824	81.2902
													130.324	111.131
													161.745	102.335
													96.5513	93.2376
													126.288	80.5612
													127.299	89.9039
													107.778	83.649
													168.127	92.1083
													147.815	100.265
													97.0931	76.5649
													107.019	80.9817
													123.119	100.612
													167.993	71.741
													93.5569	70.2072
													104.78	68.3973
													246.27	95.4968
													107.342	71.9595
													127.552	105.37
													111.647	73.6337
													125.457	85.8098
													285.108	196.935
													86.008	80.6198
													116.074	78.8896
													130.887	105.868
													100.229	80.9189
													129.197	71.5593
													94.4473	68.1423
													140.177	84.8661
													131.777	48.9179
													102.593	60.0194
													101.709	76.8441
													167.527	140.426
													113.734	90.3892
													98.5351	68.0587
													142.765	106.256
													151.243	125.876
													73.9509	62.5009
													81.6157	49.4513
													116.11	83.137
													179.644	116.578
													102.611	85.2457
													133.328	82.3631
													107.362	99.6476
													91.3216	80.5572
													98.342	83.3601
													124.987	93.0201
													114.098	72.7933
													95.6121	90.0646
													74.6984	65.1315
													100.928	91.2598
													131.022	102.107
													173.328	101.753
													150.986	109.312
													106.989	77.6137
													99.5678	63.0751
													127.283	93.8953
													139.999	80.9812
													122.747	83.0716
													114.632	70.8064
													119.559	85.1739
													94.6132	65.8163
													103.601	65.1499
													93.0704	80.5458
													91.7585	67.304
													94.32	70.5298
[truncated: 435 more columns]

## Sheet: Figure 3d,e,f,g,h
Figure 3d				Figure 3e				Figure 3f
synaptic	perisynaptic	transient perisynaptic		synaptic	perisynaptic	transient perisynaptic		Log Deff (um2/s)	synaptic																									perisynaptic
0.313869	0.509732	0.176399		-1.98316	-1.79614	-1.31993		-4	0	0	0	0	0	0	0	0	0	0	0	0	0	0	0	0	0	0	0	0	0	0	0	0	0	0	0	0	0	0	0	0	0	0	0	0	0	0	0	0	0
0.230769	0.532051	0.237179		-1.97225	-1.85689	-1.77831		-3.8	0	0	0	0	0	0	0	0	0	0	0	0	0	0	0	0	0	0	0	0	0	0	0	0	0	0	0	0	0	0	0	0	0	0	0	0	0	0	0	0	0
0.221477	0.577181	0.201342		-1.96933	-1.87407	-1.72029		-3.6	0	0	0	0	0	0	0	0	0	0	0	0	0	0	0	0	0	0	0	0	0	0	0	0	0	0	0	0	0	0	0	0	0	0	0	0	0	0	0	0	0
0.136842	0.6	0.263158		-1.75865	-1.64161	-1.00312		-3.4	0	0	0	0	0	0	0	0	0	0	0	0	0	0	0	0	0	0	0	0	0	0	0	0	0	0	0	0	0	0	0	0	0	0	0	0	0	0	0	0	0
0.05625	0.75625	0.1875		-1.83657	-1.92622	-1.53452		-3.2	0	0	0	0	0	0	0.0204082	0	0	0	0	0	0	0	0	0	0	0	0	0	0	0	0	0	0	0	0	0	0	0	0	0	0	0	0	0	0	0	0	0	0
0.092461	0.554765	0.352774		-1.83549	-1.60435	-1.298		-3	0.00387597	0	0	0	0	0	0.122449	0	0	0	0.00291545	0	0	0	0	0	0	0	0	0	0	0	0	0	0	0	0	0	0	0	0	0.00374532	0	0	0	0.00529101	0	0.0147059	0	0	0
0.113164	0.616628	0.270208		-2.27207	-1.92154	-1.54442		-2.8	0	0	0.0151515	0	0	0	0.102041	0.263158	0	0.0338983	0.0349854	0.0353982	0	0	0	0	0	0	0	0	0	0	0	0	0	0.026253	0.0120482	0.0116279	0	0.00826446	0.0025641	0.0599251	0.0740741	0	0.0324675	0.0338624	0.0137741	0	0	0	0.00483092
0.128378	0.547297	0.324324		-2.32774	-1.9842	-1.52449		-2.6	0.0581395	0.0833333	0.0151515	0	0	0.0153846	0.142857	0.210526	0.125	0.0338983	0.139942	0.106195	0	0.0229885	0.0147059	0	0.0620155	0	0	0	0.00344828	0.002849	0	0	0.0133333	0.0334129	0.0361446	0.0290698	0.0526316	0.0330579	0.0128205	0.082397	0.0740741	0.0645161	0.0649351	0.102646	0.0633609	0.0294118	0.0163488	0	0.00966184
0.109091	0.563636	0.327273		-2.05834	-1.78804	-1.44405		-2.4	0.0891473	0.111111	0.0454545	0	0	0.0923077	0.102041	0.105263	0.125	0.152542	0.177843	0.141593	0	0.0689655	0.0882353	0.0888889	0.100775	0	0.142857	0	0.00689655	0.0512821	0.0243902	0.1	0.0844444	0.052506	0.0361446	0.0581395	0.0877193	0.0661157	0.0358974	0.138577	0.17284	0.0887097	0.123377	0.100529	0.0495868	0	0.0653951	0.0243902	0.0531401
0.219331	0.572491	0.208178		-2.00891	-1.90264	-1.51971		-2.2	0.209302	0.111111	0.166667	0.230769	0.222222	0.138462	0.102041	0.0526316	0.25	0.118644	0.174927	0.0973451	0.285714	0.103448	0.205882	0.177778	0.116279	0.1	0	0	0.0689655	0.125356	0.097561	0.3	0.146667	0.105012	0.180723	0.203488	0.0526316	0.157025	0.074359	0.11236	0.0740741	0.145161	0.149351	0.124868	0.0358127	0.0588235	0.0926431	0.0609756	0.0386473
0.201883	0.55621	0.241907		-2.09385	-1.88014	-1.43486		-2	0.263566	0.166667	0.378788	0.0769231	0.444444	0.215385	0.142857	0.263158	0.208333	0.288136	0.172012	0.19469	0.0952381	0.321839	0.191176	0.111111	0.24031	0.2	0.142857	0.3	0.234483	0.185185	0.219512	0.15	0.151111	0.183771	0.216867	0.203488	0.0701754	0.322314	0.120513	0.127341	0.123457	0.104839	0.175325	0.130159	0.0606061	0.0882353	0.182561	0.182927	0.0676329
0.167905	0.539376	0.292719		-1.99285	-1.58023	-1.20666		-1.8	0.205426	0.388889	0.287879	0.384615	0.111111	0.230769	0.122449	0.0526316	0.0833333	0.237288	0.139942	0.159292	0.285714	0.172414	0.25	0.2	0.263566	0.2	0.428571	0.2	0.258621	0.207977	0.268293	0.2	0.213333	0.210024	0.168675	0.186047	0.122807	0.198347	0.148718	0.101124	0.209877	0.137097	0.142857	0.132275	0.112948	0.176471	0.152589	0.146341	0.154589
0.154412	0.5	0.345588		-1.79052	-1.53599	-1.2634		-1.6	0.108527	0.0833333	0.0757576	0.0769231	0.111111	0.123077	0.0816327	0	0.166667	0.0847458	0.0670554	0.123894	0.142857	0.183908	0.102941	0.244444	0.124031	0.2	0.285714	0.2	0.286207	0.196581	0.243902	0.1	0.137778	0.159905	0.144578	0.168605	0.263158	0.115702	0.189744	0.093633	0.123457	0.145161	0.0844156	0.118519	0.192837	0.161765	0.158038	0.268293	0.188406
0.142157	0.599673	0.25817		-1.86234	-1.69403	-1.30643		-1.4	0.0387597	0.0555556	0.0151515	0.153846	0	0.0615385	0.0408163	0	0.0416667	0	0.0466472	0.123894	0.142857	0.0689655	0.0882353	0.111111	0.0620155	0.3	0	0.1	0.0793103	0.131054	0.0243902	0.1	0.137778	0.0883055	0.156627	0.0639535	0.105263	0.0661157	0.192308	0.161049	0.0864198	0.185484	0.0844156	0.0962963	0.168044	0.117647	0.122616	0.146341	0.173913
0.216561	0.522293	0.261146		-1.8722	-1.63516	-1.47567		-1.2	0.00775194	0	0	0.0769231	0	0.0769231	0.0204082	0.0526316	0	0.0338983	0.0174927	0.0176991	0	0.0344828	0.0147059	0.0444444	0.0232558	0	0	0.2	0.0413793	0.0655271	0.0731707	0.05	0.0666667	0.0811456	0.0361446	0.0406977	0.0701754	0.00826446	0.112821	0.0973783	0.0246914	0.0967742	0.0974026	0.0698413	0.140496	0.191176	0.108992	0.0792683	0.120773
0.130435	0.6	0.269565		-1.81871	-1.5312	-1.20744		-1	0.00775194	0	0	0	0.111111	0.0153846	0	0	0	0.0169492	0.00874636	0	0	0.0114943	0.0294118	0.0222222	0	0	0	0	0.0137931	0.02849	0.0243902	0	0.0311111	0.0310263	0.0120482	0.0232558	0.140351	0.0247934	0.0615385	0.0149813	0.0246914	0.0241935	0.0194805	0.0550265	0.0826446	0.0735294	0.0626703	0.0609756	0.125604
0.140984	0.554098	0.304918		-1.93133	-1.64853	-1.3738		-0.8	0.00775194	0	0	0	0	0.0307692	0	0	0	0	0.0116618	0	0.047619	0.0114943	0.0147059	0	0.00775194	0	0	0	0.00344828	0.00569801	0.0243902	0	0.0133333	0.0167064	0	0.0116279	0.0350877	0	0.0333333	0	0.0123457	0.00806452	0.025974	0.0232804	0.0688705	0.0735294	0.0245232	0.0243902	0.0434783
0.058824	0.605882	0.335294		-1.72942	-1.59531	-1.27962		-0.6	0	0	0	0	0	0	0	0	0	0	0.0058309	0	0	0	0	0	0	0	0	0	0.00344828	0	0	0	0	0.0119332	0	0	0	0	0.0153846	0.00749064	0	0	0	0.00740741	0.0110193	0.0147059	0.0108992	0.00609756	0.0193237
0.076923	0.582418	0.340659		-1.86331	-1.61139	-1.44429		-0.4	0	0	0	0	0	0	0	0	0	0	0	0	0	0	0	0	0	0	0	0	0	0	0	0	0.00444444	0	0	0	0	0	0	0	0	0	0	0	0	0	0.0027248	0	0
0.081967	0.52459	0.393443		-1.69245	-1.57543	-1.39834		-0.2	0	0	0	0	0	0	0	0	0	0	0	0	0	0	0	0	0	0	0	0	0	0	0	0	0	0	0	0	0	0	0	0	0	0	0	0	0	0	0	0	0
0.171598	0.591124	0.237278		-1.74552	-1.57116	-1.30411		0	0	0	0	0	0	0	0	0	0	0	0	0	0	0	0	0	0	0	0	0	0	0	0	0	0	0	0	0	0	0	0	0	0	0	0	0	0	0	0	0	0
0.161379	0.577931	0.26069		-1.76441	-1.65439	-1.40594		0.2	0	0	0	0	0	0	0	0	0	0	0	0	0	0	0	0	0	0	0	0	0	0	0	0	0	0	0	0	0	0	0	0	0	0	0	0	0	0	0	0	0
0.144366	0.584507	0.271127		-1.73736	-1.57804	-1.24158		0.4	0	0	0	0	0	0	0	0	0	0	0	0	0	0	0	0	0	0	0	0	0	0	0	0	0	0	0	0	0	0	0	0	0	0	0	0	0	0	0	0	0
0.044944	0.503371	0.451685		-1.92145	-1.46451	-1.25108		0.6	0	0	0	0	0	0	0	0	0	0	0	0	0	0	0	0	0	0	0	0	0	0	0	0	0	0	0	0	0	0	0	0	0	0	0	0	0	0	0	0	0
0.162925	0.583635	0.25344		-1.78322	-1.54547	-1.21623		0.8	0	0	0	0	0	0	0	0	0	0	0	0	0	0	0	0	0	0	0	0	0	0	0	0	0	0	0	0	0	0	0	0	0	0	0	0	0	0	0	0	0
								1	0	0	0	0	0	0	0	0	0	0	0	0	0	0	0	0	0	0	0	0	0	0	0	0	0	0	0	0	0	0	0	0	0	0	0	0	0	0	0	0	0
Figure 3g					Figure 3h
captured	returned	escaped				MSD (um2)
0.661098	0.238663	0.100238			interval (s)	synaptic																									perisynaptic
0.686747	0.240964	0.072289			0	0	0	0	0	0	0	0	0	0	0	0	0	0	0	0	0	0	0	0	0	0	0	0	0	0	0	0	0	0	0	0	0	0	0	0	0	0	0	0	0	0	0	0	0
0.662791	0.279069	0.05814			0.02	0.002652	0.00234	0.002477	0.003558	0.00522	0.003264	0.001469	0.001364	0.001685	0.002514	0.002273	0.002101	0.002526	0.003149	0.00325	0.003226	0.002585	0.002966	0.002672	0.003995	0.003845	0.003627	0.00399	0.003206	0.003786	0.003714	0.002868	0.003265	0.004033	0.002671	0.00461	0.002345	0.002	0.002987	0.002689	0.002799	0.004075	0.00419	0.004391	0.004105	0.004951	0.004444	0.004321	0.003974
0.491228	0.385965	0.122807			0.04	0.003305	0.002814	0.002826	0.004453	0.005681	0.004718	0.00209	0.001894	0.002352	0.003099	0.003073	0.003033	0.004467	0.004131	0.00415	0.004305	0.003424	0.004596	0.003269	0.005694	0.004871	0.004912	0.005342	0.003797	0.005237	0.005396	0.003963	0.004237	0.0069	0.003446	0.007285	0.004056	0.003333	0.004711	0.004249	0.004808	0.007699	0.008155	0.006491	0.006298	0.008175	0.006938	0.007406	0.006432
0.702479	0.214876	0.082644			0.06	0.003733	0.00332	0.003142	0.005454	0.006529	0.005997	0.002512	0.00226	0.002868	0.003591	0.003576	0.003768	0.00593	0.004827	0.004999	0.005097	0.003948	0.005473	0.004006	0.006279	0.005743	0.00595	0.006546	0.003975	0.006513	0.00674	0.004779	0.005027	0.009593	0.004134	0.009399	0.005481	0.004462	0.006342	0.005625	0.00651	0.010822	0.011496	0.008287	0.008233	0.01113	0.00902	0.010069	0.00883
0.561539	0.335897	0.102564			0.08	0.0042	0.003637	0.00352	0.006165	0.006657	0.007061	0.002858	0.002525	0.003299	0.003882	0.003924	0.004421	0.007201	0.005423	0.005301	0.00585	0.004472	0.006065	0.004431	0.006586	0.006343	0.006873	0.007637	0.004389	0.007362	0.007842	0.005481	0.005741	0.012114	0.004673	0.011333	0.006901	0.005542	0.007776	0.006858	0.008061	0.013482	0.014723	0.009967	0.01001	0.01367	0.010865	0.012465	0.01089
0.674158	0.262171	0.06367			0.1	0.004599	0.003826	0.003744	0.007007	0.005152	0.00767	0.003154	0.002961	0.003777	0.0041	0.004313	0.004927	0.008473	0.005792	0.005758	0.006314	0.004948	0.006384	0.004965	0.007436	0.007048	0.007757	0.008295	0.005079	0.008118	0.008955	0.006264	0.0063	0.01469	0.005238	0.01321	0.00819	0.00661	0.009053	0.007927	0.009568	0.015832	0.017818	0.011473	0.011715	0.015937	0.01256	0.014599	0.012939
0.580247	0.345678	0.074074			0.12	0.004902	0.004192	0.003888	0.007297	0.005892	0.008364	0.003331	0.003256	0.004195	0.004388	0.00469	0.005434	0.009804	0.006153	0.006164	0.006915	0.00534	0.00656	0.005634	0.008142	0.007592	0.008416	0.008779	0.005104	0.008549	0.009959	0.00703	0.006891	0.017228	0.005732	0.014925	0.009435	0.007657	0.010351	0.008842	0.010957	0.018043	0.020648	0.012999	0.01324	0.018038	0.014239	0.016757	0.01485
0.572581	0.298386	0.129032			0.14	0.005185	0.004361	0.004118	0.008032	0.006283	0.008844	0.003598	0.003509	0.004449	0.004588	0.005019	0.005768	0.010461	0.006639	0.006343	0.007345	0.005575	0.006991	0.005885	0.008538	0.008165	0.009033	0.009237	0.005378	0.008836	0.010875	0.007873	0.007349	0.01945	0.006178	0.016651	0.010547	0.008603	0.01149	0.00963	0.012246	0.020027	0.023319	0.014377	0.014601	0.020152	0.015795	0.0188	0.016397
0.688312	0.227273	0.084416			0.16	0.005414	0.004644	0.004416	0.008586	0.006356	0.009241	0.003867	0.003703	0.004732	0.004838	0.00526	0.0061	0.011099	0.006931	0.006677	0.007864	0.005933	0.007657	0.006194	0.008903	0.008566	0.009528	0.009288	0.005619	0.009145	0.011681	0.008562	0.00774	0.021871	0.006609	0.018147	0.011594	0.0095	0.012639	0.010322	0.013492	0.021847	0.025629	0.015575	0.015761	0.022142	0.017275	0.020887	0.017961
0.655027	0.245503	0.099471			0.18	0.005656	0.004732	0.004566	0.009485	0.006429	0.009567	0.004177	0.003875	0.005072	0.004984	0.005541	0.006362	0.011584	0.007157	0.006844	0.008423	0.006235	0.008185	0.006421	0.009342	0.008918	0.010005	0.009265	0.006024	0.0095	0.012522	0.009358	0.008161	0.024236	0.007164	0.019638	0.012557	0.010378	0.013745	0.01098	0.014674	0.023638	0.027899	0.01675	0.016993	0.02427	0.018634	0.02278	0.019513
0.61157	0.305785	0.082644			0.2	0.005869	0.004877	0.004801	0.010293	0.006994	0.009842	0.004309	0.00377	0.005361	0.005097	0.005771	0.006624	0.011938	0.007441	0.007302	0.008631	0.006447	0.008489	0.007125	0.009592	0.009218	0.010459	0.009365	0.006007	0.010012	0.013371	0.009929	0.008575	0.026194	0.00754	0.021047	0.013445	0.011215	0.014902	0.011606	0.015819	0.025405	0.029755	0.017907	0.017841	0.026225	0.019899	0.024629	0.020965
0.647059	0.220589	0.132353			0.22	0.00603	0.005028	0.004937	0.011003	0.007488	0.010177	0.004481	0.003508	0.005568	0.005234	0.005913	0.006863	0.012204	0.007621	0.007585	0.009011	0.006789	0.008782	0.007843	0.009691	0.009486	0.010797	0.00956	0.006437	0.010508	0.01408	0.010603	0.009042	0.028035	0.007975	0.022478	0.014274	0.011992	0.016061	0.01225	0.016912	0.027114	0.031426	0.018947	0.018717	0.028036	0.021095	0.02661	0.022559
0.653951	0.247957	0.098092			0.24	0.006241	0.005115	0.005168	0.011332	0.007683	0.01055	0.004619	0.003373	0.00584	0.005387	0.006173	0.007079	0.012459	0.007704	0.007906	0.009368	0.007269	0.008723	0.008497	0.009707	0.009834	0.011249	0.00983	0.006528	0.011131	0.014831	0.011212	0.009596	0.029821	0.008426	0.023704	0.015088	0.012676	0.016925	0.012831	0.017968	0.028783	0.033068	0.019845	0.019628	0.029972	0.022344	0.028879	0.023962
0.57317	0.329269	0.097561			0.26	0.006387	0.00515	0.00535	0.011822	0.008249	0.010827	0.004738	0.00332	0.006051	0.005554	0.006364	0.007351	0.012385	0.007927	0.008323	0.009786	0.007483	0.009222	0.008764	0.009967	0.010245	0.011657	0.010207	0.006897	0.011506	0.015609	0.012044	0.010056	0.031912	0.008798	0.025094	0.015899	0.013433	0.017986	0.013169	0.018979	0.030458	0.034375	0.020691	0.020545	0.03184	0.02338	0.030938	0.025593
0.516908	0.323672	0.159421			0.28	0.006608	0.005268	0.005567	0.01214	0.008403	0.011158	0.0048	0.003336	0.006438	0.005717	0.00653	0.007512	0.0127	0.008069	0.008785	0.010346	0.007634	0.010182	0.009494	0.010474	0.010598	0.01197	0.010733	0.006933	0.011779	0.016336	0.01276	0.010578	0.033842	0.009285	0.026568	0.016651	0.014295	0.018938	0.013655	0.019936	0.031892	0.035861	0.021485	0.021535	0.033729	0.024545	0.032716	0.026757
0.589743	0.295858	0.114399			0.3	0.006711	0.005254	0.005683	0.012532	0.008877	0.011283	0.005002	0.003523	0.006758	0.005914	0.006708	0.007738	0.012876	0.008044	0.00894	0.010901	0.007863	0.010457	0.010084	0.010642	0.010742	0.01219	0.01119	0.006761	0.012087	0.016988	0.013725	0.011043	0.035943	0.009733	0.02801	0.017401	0.015093	0.019926	0.014317	0.020919	0.033034	0.037286	0.022266	0.022464	0.035663	0.025767	0.034503	0.028114
0.495145	0.330098	0.174757			0.32	0.006896	0.005241	0.005811	0.012501	0.008869	0.011512	0.005082	0.003654	0.007263	0.006169	0.006916	0.008016	0.013119	0.008189	0.009158	0.011439	0.008125	0.010962	0.010589	0.010963	0.010949	0.012417	0.011618	0.006708	0.012354	0.017618	0.014533	0.011407	0.038058	0.010062	0.029381	0.018143	0.015868	0.020876	0.014969	0.021856	0.034241	0.038364	0.02298	0.023295	0.037274	0.02692	0.036377	0.029467
0.584906	0.320754	0.09434			0.34	0.00706	0.005416	0.005751	0.013443	0.009589	0.011779	0.005068	0.003676	0.007521	0.006367	0.007142	0.008334	0.01365	0.008314	0.009208	0.012012	0.008259	0.011326	0.010773	0.010548	0.011239	0.012675	0.012045	0.006751	0.012592	0.018152	0.015299	0.011887	0.039921	0.010535	0.030811	0.018861	0.016526	0.022001	0.015553	0.022803	0.035702	0.039543	0.023791	0.024219	0.038809	0.028104	0.038029	0.031026
0.625	0.296875	0.078125			0.36	0.007261	0.005522	0.005894	0.013709	0.00966	0.01216	0.005076	0.003621	0.007766	0.006535	0.007347	0.00856	0.01417	0.008707	0.009524	0.012465	0.008391	0.011932	0.01162	0.010324	0.011543	0.013056	0.012244	0.006357	0.013115	0.018637	0.016073	0.012341	0.042035	0.010896	0.031988	0.019633	0.017184	0.023149	0.016343	0.023598	0.037053	0.040611	0.024561	0.025154	0.040373	0.029209	0.039776	0.032807
0.608609	0.294294	0.097097			0.38	0.007447	0.005617	0.00608	0.013935	0.010285	0.012762	0.005099	0.003407	0.007965	0.006753	0.007619	0.008702	0.01464	0.008997	0.009969	0.012455	0.008564	0.012074	0.011853	0.010344	0.011745	0.013282	0.012169	0.006587	0.013433	0.019098	0.016699	0.012847	0.044384	0.011437	0.03315	0.02038	0.017632	0.024404	0.016934	0.024436	0.038429	0.042137	0.025546	0.02603	0.041684	0.030395	0.041674	0.034537
0.610979	0.282418	0.106603			0.4	0.007624	0.005767	0.00611	0.014639	0.010938	0.013254	0.005074	0.003361	0.008192	0.006921	0.007811	0.008914	0.014726	0.00922	0.009985	0.01223	0.008706	0.012637	0.012098	0.010422	0.011917	0.013568	0.012123	0.006661	0.013742	0.019435	0.017215	0.013374	0.046621	0.011743	0.034344	0.021049	0.017925	0.025499	0.017705	0.025232	0.040053	0.043652	0.026357	0.027033	0.042991	0.031463	0.043399	0.036388
0.596386	0.240963	0.162651			0.42	0.007755	0.005802	0.006223	0.01518	0.010779	0.013457	0.005038	0.003394	0.008561	0.007036	0.008097	0.009116	0.01509	0.009497	0.010477	0.012473	0.008871	0.013073	0.012735	0.010697	0.012205	0.01394	0.011683	0.007659	0.014262	0.019923	0.017871	0.013999	0.048481	0.012193	0.035503	0.021632	0.01851	0.026755	0.018277	0.026172	0.041619	0.045407	0.027102	0.027897	0.044137	0.032431	0.045345	0.038185
0.464286	0.352678	0.183036			0.44	0.007861	0.006117	0.006284	0.015223	0.011767	0.013602	0.004845	0.003503	0.0087	0.007399	0.008387	0.009231	0.015449	0.009871	0.01078	0.012881	0.008996	0.01301	0.013063	0.011027	0.012684	0.014346	0.011465	0.007598	0.014542	0.020509	0.0185	0.014526	0.050282	0.012693	0.036714	0.022178	0.019138	0.027919	0.018878	0.027098	0.043173	0.047334	0.028153	0.028859	0.045249	0.033388	0.045842	0.039756
0.631514	0.248139	0.120347			0.46	0.008109	0.006059	0.006309	0.015347	0.01125	0.013486	0.004772	0.003749	0.008764	0.007744	0.008579	0.009364	0.015619	0.010408	0.011444	0.013392	0.009239	0.013075	0.013359	0.011506	0.013105	0.014744	0.011093	0.008453	0.014919	0.021241	0.018989	0.014931	0.052509	0.012934	0.038092	0.022636	0.019704	0.029039	0.019407	0.028095	0.044815	0.049808	0.028957	0.029513	0.046552	0.034419	0.046813	0.04131
					0.48	0.008387	0.005974	0.006422	0.015911	0.013237	0.013754	0.004828	0.003426	0.008948	0.007777	0.008931	0.009658	0.015473	0.01068	0.012353	0.013505	0.009125	0.013776	0.013855	0.011518	0.013319	0.015247	0.011269	0.008654	0.01552	0.021922	0.01974	0.015397	0.054527	0.013307	0.039238	0.023168	0.020015	0.029918	0.020042	0.029111	0.046133	0.052338	0.030173	0.030572	0.047578	0.035577	0.047888	0.042563
					0.5	0.008664	0.006041	0.006598	0.015759	0.013919	0.013964	0.004896	0.003032	0.008804	0.008391	0.009343	0.009709	0.015034	0.011111	0.013258	0.013568	0.009315	0.013631	0.014255	0.01153	0.013724	0.015779	0.011255	0.008732	0.016051	0.022665	0.020188	0.015885	0.055572	0.013882	0.040149	0.023757	0.020167	0.030627	0.020599	0.03001	0.047217	0.054257	0.031437	0.031231	0.048984	0.036583	0.048721	0.044161
					0.52	0.008851	0.006103	0.006612	0.016783	0.015636	0.014658	0.005013	0.003282	0.008755	0.008037	0.009601	0.009931	0.014498	0.011582	0.014177	0.014415	0.009285	0.014154	0.014598	0.011793	0.014329	0.016316	0.011139	0.009383	0.016764	0.023555	0.020934	0.016739	0.056026	0.014262	0.04119	0.024152	0.019959	0.031605	0.021301	0.030864	0.048261	0.055342	0.032599	0.031778	0.049531	0.037429	0.049672	0.045662
					0.54	0.009183	0.006098	0.006753	0.016501	0.01719	0.01505	0.005078	0.003041	0.008621	0.007721	0.009958	0.010175	0.014684	0.012545	0.01435	0.015881	0.009565	0.014581	0.01445	0.011951	0.015459	0.016802	0.011553	0.010201	0.017337	0.024285	0.021491	0.017529	0.056641	0.014668	0.042235	0.024574	0.020055	0.032501	0.022361	0.031574	0.049485	0.056532	0.033861	0.032836	0.050457	0.038359	0.051275	0.04683
					0.56	0.00946	0.005964	0.006746	0.017008	0.018651	0.015821	0.005253	0.00297	0.008833	0.008514	0.010479	0.010397	0.015287	0.013516	0.01951	0.017724	0.009865	0.015391	0.014893	0.011979	0.016669	0.017338	0.01171	0.009536	0.018168	0.02494	0.022061	0.018487	0.056406	0.014833	0.04374	0.025095	0.020038	0.033418	0.022628	0.032425	0.050843	0.057045	0.035769	0.034176	0.051366	0.038881	0.052366	0.047433
					0.58	0.009785	0.005982	0.006613	0.016082	0.006845	0.017622	0.005279	0.002979	0.00875	0.007927	0.011342	0.010785	0.016391	0.014372	0.025159	0.023368	0.00968	0.014833	0.013997	0.012237	0.017612	0.017667	0.012275	0.010944	0.019152	0.025909	0.022226	0.019072	0.056035	0.015293	0.046242	0.025845	0.020091	0.034632	0.022982	0.033092	0.052684	0.057032	0.037942	0.034905	0.052442	0.03974	0.052783	0.048682
[truncated: 34 more columns]

## Sheet: Figure 4d,e,g,h,j,k
Figure 4d																													Figure 4e
Dwell times (rows are different neurons)																										Bin Center	Frequency		radii of confinement zones (rows are different neurons)
0.32	0.3	0.4	1.06	0.74	0.56	0.2	0.66	0.26	0.26	0.94	0.28	0.96	0.58	1.8	0.98	0.96	1.26	0.26	3.76	0.28	0.8	0.2	0.6	1.06		0	0		71.5896	56.7773	189.936	103.198	132.547	101.422	81.3226	57.5465	36.9073	37.9914	107.358	119.396	42.8977	97.6237	45.824	144.162	61.839	127.37	45.52	33.5765	28.3356
1.46	1.08	0.22	0.82	0.62	1.3	0.46	0.4	0.46	0.54	0.6	0.82	0.4	2.5	1.12	0.42	0.56	1.68	0.64	0.4	2.64	3.72	0.84	1.1	0.48		0.1	0		82.6161	205.376	50.547	54.1724	129.847	39.7431	107.657	96.1882	61.2965	62.1328	89.7316	53.2867	60.0809	53.5322	57.9017	65.0162	119.139	115.347	51.5336	55.6181	52.9913
0.54	0.32	0.46	0.4	0.72	2	0.54	1.14	0.5	1.48	0.22	0.28	1.14	0.72	0.22	0.36	0.56	1.18	0.28	0.2	0.96	0.76	0.46	0.24	0.3		0.2	0.143321		102.85	108.885	43.6002	114.028	75.9727	54.1207	46.3652	41.4429	96.2831	69.1082	90.7043	177.583	202.759	125.261	90.4844	51.5531	64.3074	129.651	46.8202	35.1282	101.842
0.22	0.3	0.38	0.44	0.6	0.4	1.62	0.5	0.66	0.84	0.2	1.52	1.12	0.36	3.18	0.28	0.84	0.22	0.2	0.3	0.26	0.38	0.56	0.52	0.48		0.3	0.196863		87.3424	31.2264	54.1766	59.4786	43.2309	102.467	38.784	144.735	96.1395	56.6801	74.3714	79.1179	83.0582	61.8845	70.9923	96.9657	79.1223	60.7566	30.0946	119.542	26.4037
0.22	0.5	0.72	1.12	0.54	0.44	1.08	2.54	0.22	1.08	0.38	1.76	0.64	0.72	0.36	1.14	0.9	0.72	0.26	0.44	3.56	8.44	1.56	0.56	0.4		0.4	0.115197		64.1663	148.286	83.2204	77.9177	95.6068	120.238	65.3864	71.2111	45.4507	75.7931	87.7335	66.1823	113.531	67.1603	80.8752	82.3524	108.692	83.2332	64.9699	53.1161	45.8408
2.26	0.46	0.34	1.34	0.32	0.38	2.7	0.38	0.26	1.54	5.84	0.78	1.24	1.24	9.04	0.6	1.36	0.24	0.22	0.92	1.3	0.32	2.36	0.34	0.94		0.5	0.0968091		61.1032	74.2344	45.4802	94.8525	155.44	106.779	52.6296	135.157	67.2768	92.2845	55.3009	63.2121	93.7893	64.066	63.1562	82.8645	38.2624	116.923	32.1025	47.1669	46.5846
1.54	0.9	0.38	0.24	0.3	3.86	3.34	2.26	1.32	1.24	0.32	0.2	2.3	1	1.82	0.28	0.32	0.52	0.94	4.66	0.22	0.84	0.34	2.44	0.82		0.6	0.0832883		66.2219	49.2327	37.2108	52.7574	125.662	64.3383	113.931	84.9047	74.836	83.0661	75.1544	123.875	45.9669	133.752	102.837	94.9234	31.9473	127.727	56.6791	51.1446	37.2263
0.58	1.08	1.46	0.56	0.36	0.9	0.3	6.08	2	0.54	0.76	2.16	0.24	1.08	0.32	0.66	0.32	0.86	0.72	0.22	0.56	0.5	0.28	0.46	0.42		0.7	0.0627366		196.782	186.84	98.8555	55.0633	92.1295	188.176	59.5042	110.829	91.4507	131.063	211.666	124.21	36.7453	47.8239	44.246	222.877	190.837	118.8	74.6873	52.5826	120.071
0.38	0.46	0.46	0.22	0.32	0.32	0.28	0.24	0.7	0.5	0.56	0.8	0.38	0.56	0.34	0.22	1.28	0.34	0.2	0.26	0.3	0.2	1.16	1.02	1.34		0.8	0.0508383		78.084	104.316	53.792	63.544	212.592	84.5778	37.5099	74.9541	154.796	135.05	68.9554	55.6208	79.5599	68.156	64.7641	71.227	56.3642	60.9009	26.0121	33.8171	34.5733
0.38	2.72	2.86	0.22	0.34	0.58	1.24	0.6	0.2	0.48	1	0.26	0.76	0.5	0.36	1.3	0.36	0.24	1.46	0.22	0.4	1.62	7.28	0.38	0.34		0.9	0.0373175		44.3897	133.411	50.5336	35.6509	54.9849	61.132	181.984	45.6097	70.2612	90.307	48.1714	228.273	51.3473	86.4439	226.355	371.543	53.6435	44.569	88.2302	99.0441	39.0685
0.76	0.28	1	1.8	0.24	0.22	0.26	1.34	0.42	0.38	0.26	0.5	6.02	1.1	0.9	0.6	5.32	0.78	0.76	0.82	0.54	1.02	0.5	0.26	0.52		1	0.0340725		83.8616	84.1464	180.651	75.3267	115.404	36.4783	126.14	55.5714	53.6034	101.751	53.6532	40.8205	49.8392	50.9915	60.5911	40.3979	44.6905	83.6563	82.4741	28.6971	183.863
0.2	0.92	0.32	1.94	0.58	0.68	0.42	0.62	0.58	0.2	0.98	0.84	0.24	0.64	0.3	0.34	5.02	0.76	0.96	0.76	0.26	0.2	6.04	0.36	0.22		1.1	0.0281233		40.155	135.719	51.7269	148.555	52.1432	74.8397	37.1554	49.3337	73.8409	127.978	108.965	55.385	29.1224	50.587	87.6447	101.73	25.7677	48.367	44.8116	34.7554	31.1669
	0.94	0.2	1.08	0.78	0.4	0.88	0.3	0.74	2.84	0.42	0.24	0.98	0.56	0.66	0.3	1.68	1.2	0.24	0.44	0.4	1.28	0.66	0.34	0.48		1.2	0.0173067			87.4529	49.3879	39.1139	73.2189	93.6677	68.5562	68.8957	134.34	77.1169	44.5106	47.9147	56.025	52.2896	55.8333	91.8264	50.283	76.7245	69.1913	45.8244	136.253
	0.24	0.28	0.94	1.42	0.56	0.3	1.66	0.2	0.7	0.26	0.7	0.54	8.2	1.48	0.26	0.58	0.42	0.44	0.8	0.22	0.98	1.74	0.96	0.36		1.3	0.01947			37.8911	70.7623	73.9388	48.4739	93.9209	53.0303	40.9892	55.1249	84.5783	121.911	66.1203	207.745	131.908	69.7375	151.846	82.9208	78.7605	78.4063	62.184	31.0901
	1.38	0.24	1.76	0.28	4.76	0.34	2.02	0.46	1.36	0.3	0.98	0.32	1.26	1.04			0.38	0.32	0.9	0.62	0.24	0.42	0.66	0.88		1.4	0.0140617			108.893	99.8005	164.116	94.9889	79.8242	52.659	40.3512	149.305	83.5272	82.0581	139.757	100.147	84.2009	90.9612			64.2791	50.7895	60.0195	83.3553
	0.24	0.3	1	0.64	0.9	0.32	0.22	0.32	3.08	0.88	0.26	0.48	1.66	1.8			1.26	0.4	0.4	0.28	0.24	0.24	1	0.38		1.5	0.0140617			47.492	127.088	34.56	63.0322	39.8143	62.3591	32.5221	206.718	57.4634	68.0892	54.5292	92.0545	101.46	49.0484			75.2455	40.8569	60.9212	99.4892
	0.2	0.2	0.32	0.84	0.88	0.24	0.76	0.76	2.34	0.56	0.34	1.04		2			0.28	0.42		1.86	0.74	0.4	0.28	0.46		1.6	0.0102758			81.2334	56.4863	64.7469	52.7449	99.2852	45.0015	73.2734	115.314	48.8008	47.7864	95.2842	66.9737		42.9319			53.8987	63.5734		149.692
	3.52	6.42	1.94	0.2	0.96	1.9	3.46	0.72	0.78	0.42	0.3	1.3		1.42			0.58	0.3		1.14	0.32	11.44	0.24			1.7	0.01298			72.5984	90.5472	64.532	51.7647	97.2927	44.1462	85.3636	157.258	87.3492	105.818	88.2517	49.6551		155.274			52.4448	36.566		68.8459
	0.28	0.4	0.58	0.28	0.3	0.62	0.52	0.48	0.36	0.24	0.22	0.66		2.58			0.58	0.6		5.14	0.64	0.6	0.66			1.8	0.0118983			105.138	62.3653	86.0275	37.8552	91.4566	76.8402	52.5014	155.384	52.5198	63.5343	31.921	93.5999		38.7724			120.472	21.7927		94.9433
	0.32	0.38	0.22	0.24	3.24	0.26	0.78	1.3	0.76	1.82	0.8	6		0.5			0.58	0.34		0.2	0.92	1.72	0.26			1.9	0.0113575			105.79	73.9136	52.7241	31.8218	99.1275	83.8555	49.3854	117.007	57.0907	110.453	72.5634	73.7694		181.983			221.931	51.7087		102.972
	0.2	0.46	0.74	0.26	0.52	0.38	0.56	0.24	0.76	0.28	0.58	3.42		3.5			0.36	0.2		0.52	0.28	0.22	0.52			2	0.0048675			82.6636	70.9477	71.8249	72.5538	186.138	62.4068	75.59	173.482	63.6751	44.6913	40.1583	99.0086		33.0381			117.123	48.9972		49.9653
	0.64	0.58	0.56	0.46	0.7	0.22	0.62	0.26	1.64	0.5		0.46		0.56			1.12	0.44		1.1	0.28	0.34	0.86			2.1	0.00540833			108.152	155.235	107.46	58.409	111.905	64.9685	111.595	100.884	17.7156	73.1307		93.415		82.0017			80.4514	76.3533		56.2604
	0.6	1.04	0.22	0.4	0.68	0.68	0.62	0.28	1.88	0.44		0.46		7.64			0.72	0.64		0.22	1.06	0.24	0.38			2.2	0.003245			50.3416	73.187	44.3207	84.1924	63.9199	131.259	55.6344	72.4533	55.6036	227.456		154.595		77.4981			59.1579	45.1464		53.3979
	1.06	0.82	0.32	0.3	0.26	0.42	0.2	0.42	1.36	0.84		0.48		0.92			0.2	0.2		0.3	0.24	1.32	0.66			2.3	0.00648999			48.8342	87.6107	74.0358	21.669	172.866	215.078	95.4796	165.134	55.0738	82.8442		36.3018		129.051			126.585	68.5182		37.5674
	0.34	3.86	1.94	0.3	1.72	2	2.26	0.64	1.44	0.58		1.48		1.1			0.38	0.38		0.2	0.24	1.08	0.42			2.4	0.00540833			106.239	45.1037	81.8953	49.8387	72.9887	130.017	59.8552	96.3911	41.2447	41.8932		79.9222		25.0506			88.8693	35.6214		71.7727
	0.46	1	1.68	0.26	0.22	5.9	0.28	0.62	0.44	0.24		0.74		0.34			0.36	2.08		0.32	0.36	0.34	0.58			2.5	0.00432666			115.809	67.9671	100.639	139.388	34.2484	53.648	110.119	255.275	39.6302	70.7145		87.8537		74.2399			50.3596	32.2036		51.1501
	0.2	1.72	0.38	0.24	0.92	0.34	0.3	0.44	1.64	0.44		0.48					0.3	1.4		0.42	0.24	4.22	0.52			2.6	0.00270416			88.8174	99.1877	94.4273	52.7079	61.6905	91.7095	90.2094	102.654	44.4773	95.697		68.5125					109.964	39.9111		50.9006
	1.42	0.24	0.74	4.12	0.82	0.24	0.32	0.2	2.86	0.44		0.58					0.2	0.28		0.2		0.92	1.9			2.7	0.00216333			115.81	44.3638	139.156	132.47	143.627	72.5008	46.9988	106.643	70.4847	65.1811		197.321					81.0585	83.2002		160.768
	0.34	9.38	0.28	0.36	0.2	0.98	0.26	0.64	2.72	1.22		0.58					0.28	0.3		0.3		5.22	0.22			2.8	0.00108167			53.7483	67.445	80.8279	77.7033	35.9388	77.4112	65.2926	110.491	45.3849	64.7726		185.515					31.0655	29.1383		29.091
	0.2	0.82	1.26	0.8	0.5	0.44	0.24	0.52	0.2			0.36					1.1	0.8		0.9		1.04	1.86			2.9	0.00378583			35.7061	55.7083	92.6577	89.8389	106.265	62.2946	85.2847	101.328	72.1616			53.025					78.3937	32.3172		88.3157
	0.36	1.26	0.24	1.4	0.66	0.24	0.34	0.62	0.42			1.82					0.28	0.28		0.36		2.24	0.96			3	0.000540833			70.9794	124.926	85.9526	62.903	206.781	70.9436	105.439	37.0926	51.6395			77.6385					83.8358	79.0247		87.6126
	0.92	0.32	0.52	0.28	10.78	1.06	0.36	0.22	0.54			1.28					0.72	0.32				0.22	0.32							79.3949	116.824	83.9732	95.8018	41.0301	85.9647	218.136	68.9195	55.2652			134.045					38.4315	44.9574
	0.38	0.5	1.58	0.5	4.58	1.16	0.56	0.38	8.84			0.32					0.26	1				9.74	0.5							140.381	76.7939	82.5556	63.9322	87.2933	28.8384	69.9485	61.9302	68.2043			35.5834					58.514	37.2569
	0.24	0.22	0.66	0.64	0.6	0.28	0.24	0.22	0.76			0.86					0.4	0.44				0.2	2.18							103.732	62.3584	51.5965	76.4972	49.8895	80.9292	71.3915	58.132	43.004			66.8883					76.2713	51.0025
	0.48	0.54	0.48	0.78	0.34	0.88	0.46	0.48	2.32			1.04					0.7	0.56				0.68	0.8							146.354	212.169	49.2794	81.6753	88.5191	170.002	85.855	99.5862	68.5365			51.9849					68.9807	126.809
	0.34	0.68	0.28	0.22	0.66	0.26	0.28	0.86	0.62			2.56					0.22	0.3				0.4	1.58							73.4014	42.8121	77.0522	109.004	285.333	82.7655	68.4638	41.5266	64.9411			55.7016					59.1422	53.6865
	1.02	0.56	0.46	0.5	1.06	0.26	0.26	1	0.22			0.22					0.26	0.2				0.52	0.3							89.3461	44.2942	58.5324	52.9932	181.873	73.3539	92.2363	66.7626	48.5326			57.355					43.6719	54.4629
	0.82	0.34	0.64	0.3	0.52	0.4	0.46	0.42	7.86			0.8					0.26	0.22				1.5	0.64							48.0324	55.5171	98.2218	63.261	44.1194	79.06	36.2271	54.3641	34.9266			31.0384					63.4191	156.894
	1.16	0.36	1.74	0.96	2.44	0.48	0.46	0.38	0.32			0.82					0.84	0.46				0.9	1.58							90.9167	72.371	62.9807	71.6028	44.7009	41.7011	75.8003	70.8443	65.0073			67.3946					61.5357	32.2176
	0.7	0.2	0.46	1.78	1.22	0.8	0.3	0.24	0.28			3.12					1.18	0.64				0.22	1.22							79.3197	90.3095	261.965	60.3745	120.13	56.4736	68.779	34.366	92.8257			81.26					130.416	21.6721
	1	0.62	0.36	1.34	0.9	0.6	1.3	0.2	0.66			2.3					0.52	0.24				10.46	0.62							104.746	104.326	131.355	44.4725	75.5239	98.6708	113.765	69.4347	38.569			37.871					45.1373	44.1858
	0.22	0.28	2.14	0.82	5.4	0.4	0.46	0.72	0.94			0.46					0.4	1.32				0.96	0.74							33.0945	178.315	61.4007	127.263	54.9558	101.311	61.9019	216.942	69.0758			35.3234					350.068	41.2107
	0.64	0.26	1	0.66	1.42	0.28	0.66	0.28	0.4			0.48					0.2	0.46				2.38	0.44							125.779	66.9095	71.3637	112.299	69.4535	109.671	70.9786	60.1464	80.343			56.4005					102.113	51.8259
	0.24	0.26	0.72	0.44	0.24	1.02	1.52		0.62			3.22					0.3	0.46				0.2	1.68							53.2852	64.067	44.8989	57.1229	75.395	61.7885	102.023		64.4183			31.3285					115.249	41.668
	0.52	0.3	0.44	1.6	0.26	0.22			0.42			2.3					0.38	0.36				0.26	0.26							94.8669	87.9595	64.133	120.448	90.42	52.4813			52.0001			72.0655					49.2336	64.4467
	1.14	1.2	1.08	0.34	1.8	0.6			5.58			0.5					0.24	0.22				0.34	0.26							115.293	80.6551	111.022	84.3714	65.8389	73.8028			33.8024			36.3963					41.1987	41.806
	0.54	0.24	0.28	1.66	0.2	0.94			0.52			8.5					0.28	0.68				0.54	0.64							94.1625	52.5285	55.6125	91.4853	53.1003	64.1132			37.7338			53.3994					298.561	59.7489
	0.42	0.22		0.32	0.6	0.9			0.76			1.86					0.82	0.22				0.64	0.42							82.8992	81.0814		140.322	75.2888	114.891			111.262			81.6644					122.343	32.7929
	0.64	1.94		0.88	0.4	0.66			0.64			1.02					0.36	0.28				5.54	0.24							121.087	98.2005		120.988	39.1287	132.434			90.5436			93.2367					55.542	26.1373
	1.24	0.3		0.84	1.54	0.34			0.42			0.62					0.38	0.7				0.32	0.24							42.5826	75.2604		268.119	46.4659	145.901			81.7625			32.6041					136.082	91.6939
	0.36	0.34		0.32	0.66	0.32			1.4			1.38					0.72					0.8	0.32							175.364	155.704		71.0042	127.374	59.7481			88.8381			64.4196					34.9801
	0.86	0.4		0.9	0.56	0.38			0.84			0.66					0.26					0.66	0.82							71.3929	122.898		99.8764	78.2689	80.4198			114.737			25.2319					84.9825
	0.28	1.22		0.72	1.24	0.44			0.32			0.86					0.72					0.44	0.52							56.7318	91.3429		119.919	46.5403	241.351			120.537			41.0554					32.775
	0.48	0.2		0.64	0.26	2.98			0.92			5.08					0.32					2.06	1.14							152.217	48.5291		59.3865	167.894	67.0696			67.9468			45.2636					51.6896
	0.56	0.36		0.34	1.02	0.96			0.26			0.68					0.44					0.5	0.26							145.019	75.7625		76.1124	85.4425	72.9099			68.2256			64.0119					176.294
	0.62	0.24		0.2	1.98	5.38			0.48			0.64					0.24					0.72	0.68							72.9597	32.6611		37.7372	58.9955	68.4513			202.943			64.3877					30.8066
	0.44	0.82		0.86	0.82	0.62			0.86			0.86					0.86					0.56	0.38							141.302	178.065		48.3328	109.197	117.275			85.6459			39.3569					96.8476
	0.26	0.5		0.36	2.14	0.28			0.34			1.96					0.74					1.58	0.34							73.0541	113.489		259.921	134.675	73.1482			122.753			49.9556					54.4999
	0.48	0.78		0.48	1.5	0.56			1.3			0.96					0.36					0.94	0.28							69.6668	75.5183		70.174	119.594	95.5567			99.9321			66.0627					185.167
	1.48	0.28		0.44	0.34	0.76			1.56			1.12					0.24					0.5	0.24							86.2337	58.5862		65.0354	88.7156	89.3806			187.133			32.3027					153.209
	0.92	0.7		2.38	0.52	1.68			0.78			0.26					1.04					0.3	0.72							62.689	123.212		133.537	80.0702	68.3531			98.0832			24.442					96.5368
	0.4	0.52			1	0.96			0.4			2.88					0.26					0.24	1.54							150.228	72.6499			90.2127	65.1412			202.542			48.1972					115.733
	0.28	0.88			0.46	0.96			0.72			1.2					0.32					0.22	0.4							51.3158	110.733			87.3437	65.1772			71.5439			72.1384					89.9896
	0.4	0.52			0.3	0.8			0.44			0.34					0.34					0.2	0.44							66.5582	165.578			146.158	103.142			58.4989			43.8004					56.5477
	1.32	1.76			0.42	0.2			0.26			0.28					1.94					0.22	1.24							125.91	92.3693			90.5285	45.2401			49.2036			42.6624					125.839
	0.28	0.54			0.34	0.64			0.62			0.74					0.26					0.36	0.26							61.7642	43.779			85.7115	76.0871			124.499			28.4633					160.256
	0.5	1.1			0.74	1.86			3.9			1.44					0.72					0.42	0.76							163.276	65.8413			90.0083	108.504			55.1333			63.9955					79.4986
	0.6	0.26			0.2	0.6			0.24			0.4					0.48					0.28	0.22							41.4294	37.3354			74.8322	108.528			91.4444			66.8632					146.139
	5.3	0.22			1.44	0.26			0.28			4.02					0.88					0.2	1.28							60.9857	44.7071			114.996	46.0198			176.439			91.4314					97.061
	0.38	1.06			0.38	0.78			0.58			1.14					1.02					0.7	0.22							28.4432	73.4717			96.0231	92.3231			139.734			74.7567					58.6801
	0.44	1.9			0.82	0.24			2.56			0.36					0.58					0.56	0.66							121.596	43.56			65.9641	40.8331			189.289			113.952					84.8592
	0.38	0.3			0.3	2.38			0.52			8.08					0.3					0.36	0.34							162.92	47.5067			127.541	57.6136			39.7651			36.1036					106.578
	0.22	1.54			2.44	0.38			0.24			0.22					0.48					0.74	0.3							52.5894	67.2112			47.9265	94.9662			72.3215			79.4645					147.895
	0.24	0.64			2.5	0.96			1.44			1.6					0.26					0.68	1.24							68.7459	58.627			63.0255	81.9447			85.57			66.0392					60.485
	0.62	0.28			0.54	0.26			0.46			1.24					0.22					0.34	0.3							121.8	96.0085			75.9986	88.2445			46.654			102.924					43.787
	1.78	0.24			0.32	0.62			1.1			1.36					0.5					0.42	0.26							94.5057	61.6926			65.2279	102.816			31.4626			89.126					104.675
	0.2	1.46			0.68	0.78			0.62			2.1					0.3					0.44	0.2							54.4224	74.7852			69.5022	88.0032			62.6551			76.5559					162.444
	0.68	0.4			0.2	0.28			0.78			6.88					0.64					1.92	1.14							110.331	63.061			64.9897	59.5989			119.471			55.6233					71.0421
	0.2	0.64			0.26	3.84			0.82			0.66					0.56					0.26	0.26							107.967	50.8804			65.6815	47.5095			77.0173			100.655					80.0161
	0.4	0.46			0.22	0.98			2.36			1.58					0.28					0.2	0.84							214.56	74.9636			57.5899	69.1798			99.0103			21.0234					180.523
	1.84	1.34			0.52	0.22			0.68			2.1										0.2	0.2							59.6787	51.0564			61.4776	123.487			31.532			36.2816
	0.24	0.72			0.8	0.64			0.22			0.22										2.54	0.72							91.6963	42.6202			98.5948	78.4919			52.2004			73.5387
	1.72	0.46			0.68	1.46			2.38			0.3										0.3	1.18							105.169	87.0218			136.447	141.007			158.92			139.965
	0.64	0.72			1.46	0.3			0.22			1.78										0.34	0.98							47.1876	65.7969			67.4407	46.8436			28.4339			35.64
	0.76	0.28			0.24	0.26			1.04			1.74										0.3	0.26							52.7643	108.27			50.8644	50.3038			101.104			48.2521
	0.22	1.38			0.32				0.32			1.74										0.26	0.22							45.347	108.203			70.6052				83.6471			91.5779
	0.76	0.3			0.32				1.9			0.22										0.22	1.78							48.1514	115.118			74.8021				104.209			89.2646
	0.66	0.84			0.34				0.5			2.94										0.72	0.48							42.8617	93.5035			91.702				44.8582			60.179
	1.1	0.26			0.4				0.22			1.34										0.24	0.3							70.4084	41.5427			54.7753				53.5718			85.4489
	0.88	4.24			1.08				0.3			0.58										0.8	0.36							91.5683	121.683			61.9411				129.231			45.9287
	0.28	0.64			0.78				0.8			0.66										0.44	0.32							69.8607	57.9385			84.4924				61.1919			38.0042
	0.22	0.2			1.4				0.36			0.84										1.8	0.34							71.5316	70.595			75.575				50.9132			129.078
	0.3	0.68			0.6				0.46			0.6										0.2	0.48							106.779	70.8051			136.766				53.1259			71.4742
	0.3	0.96			1.36				1.14			0.6										0.78	0.2							122.017	91.9907			63.5289				82.4143			45.1773
	0.72	1.08			0.24				0.8			0.22										0.26	0.28							57.5146	62.143			75.3204				130.817			63.8279
	0.24	0.54			0.26				0.22			0.48										0.92	1.52							34.7663	66.393			94.5774				26.1031			81.7892
	1.9	0.24			0.32				1.6			1.16										0.84	0.34							113.36	53.9487			87.779				136.302			96.4538
	0.72	0.5			1.34				0.26			0.44										0.74	0.32							120.51	62.3964			125.176				37.4081			79.8871
	0.54	0.28			0.2				0.28			2.84										1.36	0.74							55.5891	102.865			41.0981				112.587			54.5018
	0.78	0.26			0.32				0.82			1										0.82								80.9335	54.3244			42.1026				71.0843			62.2563
	0.38	0.88			2.54				0.5			0.26										1.26								56.6108	64.1336			136.679				44.7117			61.895
	2.34	0.56			0.3				0.36			0.72										0.44								114.367	58.3762			92.0159				76.3923			69.7462
	0.72	1.72			1				1.28			0.54										0.2								107.744	62.3243			164.372				91.659			112.001
	0.86	1.72			0.46				0.54			1.88										0.34								66.3521	96.7903			84.1044				82.0231			43.745
	0.28	0.28			0.52				2.02			0.38										0.2								57.2656	41.5055			249.396				69.4823			49.4472
	1.44	0.66			0.44				0.24			0.5										0.38								90.799	41.9093			48.5974				77.962			137.091
	0.54	0.62			1.74				0.36			1.34										0.2								65.4658	68.9005			81.9273				69.7273			111.09
	0.44	0.54			0.72				4.7			0.26										0.22								107.389	45.4109			196.197				131.786			78.5722
	0.78	1.16			0.54				0.2			1.14										0.22								105.426	101.878			43.5402				50.5709			25.0335
	0.46	0.32			1.9				0.34			0.34										0.28								36.8613	45.6193			39.9384				30.5367			65.8477
	0.56	0.48			0.32				1.76			0.2										0.28								75.8147	45.8231			28.9056				75.0021			25.5565
	0.74	0.4			0.28				2.92			2.38										0.5								77.9317	75.4856			37.8959				80.8716			99.4324
	0.22	1.04			0.52				0.64			0.94										0.44								107.44	47.6684			84.0904				119.365			12.1492
	0.26	1.16			0.72				0.48			0.22										0.2								40.7064	170.923			130.341				201.467			62.4549
	0.28	0.56			0.72				0.22			0.72										0.26								88.509	94.8491			100.548				61.6938			41.6729
	2.2	0.24			0.24				0.68			0.5										1.92								88.6567	62.4145			84.1258				65.1283			50.1219
	0.56	0.66			0.6				0.38			0.4										0.7								74.3473	88.5294			69.4583				73.9926			67.8731
	0.36	0.76			1.1				0.48			0.48										0.66								31.6674	65.7595			69.3639				81.8516			95.2225
	0.52	1.1			0.36				0.22			0.26										0.42								102.471	65.6925			103.755				43.0346			83.6736
	0.36	0.24			0.3				0.32			0.26										0.6								54.8778	31.886			45.7975				48.088			38.8943
	1.68	0.26			0.36				0.24			0.24										0.24								58.3773	136.777			114.186				118.764			64.1374
	0.24	1.08			0.2				0.26			0.48										0.44								47.9054	60.6671			35.9957				58.5119			55.975
	0.44	2.08			0.38				3.96			0.78										0.22								58.9052	71.1048			114.747				48.8629			42.8546
	1.78	0.54			0.26				1.1													0.64								79.7834	41.6934			83.7119				242.148
	0.3	0.3			0.36				0.32													0.74								68.6783	28.78			75.9849				99.1969
	0.24	0.58			0.26				0.54													0.72								72.1849	148.738			34.6688				28.1418
	0.26	0.78			0.24				4.06													0.28								30.4112	101.693			77.8198				88.8351
	0.66	1.14			0.28				1.3													0.28								65.5443	36.5639			42.9793				66.536
	0.52	0.9			0.28				0.4													1.16								70.364	86.8759			69.3364				132.1
	0.22	0.38			0.22				0.4													0.7								81.8546	73.7359			55.4329				66.432
	0.28	0.46			0.3				0.66													0.2								57.542	62.4042			78.1186				65.0779
	0.9	0.96			0.3				0.24													1.04								203.487	73.3839			75.6206				57.9814
	0.24	0.24			0.42				0.5													0.32								55.9646	91.9246			27.3464				38.8769
	0.22	1.64			0.26				0.32													0.96								62.7433	89.9524			40.9161				78.122
	0.24	0.22			0.6				0.94													0.28								38.3732	48.4871			91.9228				189.42
	0.44	0.94			2.88				0.28													0.72								91.6618	70.0581			73.6493				49.2842
	0.54	0.5			3.12				0.8													0.4								49.8199	116.732			95.7964				111.921
	0.42	1.32			0.34				3.06													0.22								108.451	72.0326			98.9261				82.5337
	0.32	0.38			1.14				6.3													0.3								84.3733	60.6345			125.372				68.1356
	0.32	0.42			0.32				0.2													0.32								69.0101	69.4713			74.3084				51.7144
	0.28	0.22			1.18				0.5													0.2								103.22	43.3977			79.8021				67.1142
	0.58	0.24			1.1				0.78													0.22								89.1317	66.5288			135.86				101.733
	0.36	0.48			0.42				0.42													0.32								55.3078	85.5669			67.9455				42.3172
	0.42	0.3			0.34				0.44													0.82								250.528	51.7817			73.3799				57.8091
	0.34	0.22			1.34				0.64													0.86								34.8636	46.8588			71.6695				85.0392
	0.58	0.22			0.26				0.6													0.46								50.8665	47.8241			52.1227				43.9626
	0.22	0.48			0.26				0.4													0.26								66.3456	112.133			73.3586				52.3514
	0.26	0.44			0.48				0.24													1.64								56.2084	144.989			116.261				49.541
	0.7	0.52			0.26				0.3													0.74								148.137	163.604			110.132				118.188
	0.2	0.36			0.9				0.52													0.26								44.0614	46.7508			46.4299				43.681
	0.48	0.22			0.5				1.2													0.54								108.593	57.1823			69.9077				78.4394
	10.34	1.88			0.2				0.2													0.24								77.9111	95.0848			60.7452				30.0828
	0.72	0.24			0.3				0.6													0.6								85.6209	117.837			47.6442				74.9248
	0.32	0.26			0.56				0.3													0.92								50.5547	70.3032			66.0932				71.9011
	0.22	5.86			0.34				0.64													0.24								55.4766	154.253			99.9648				81.912
	0.4	0.8			0.96				0.46													0.22								61.0227	155.462			115.715				44.9353
		0.36			0.22				0.3													0.46									59.865			125.133				59.4571
		0.5			1.78				0.26													0.66									83.4328			51.6235				82.5921
		0.38			0.2				0.34													0.82									39.1024			39.2834				66.554
		0.82			0.6				0.34													0.5									49.801			157.031				45.9674
		0.6			0.22				0.24													0.36									81.6293			90.9318				59.7262
		0.36			0.68				0.32													0.5									72.8907			100.254				192.325
		0.24			0.3				0.28													1.16									53.1402			128.602				72.7224
		0.38			0.36				0.32													0.46									77.5189			81.6127				135.138
		0.22			0.44				1.64													0.44									32.3224			54.3631				47.6406
		1.5			0.66				1.02													0.3									81.5698			324.859				55.0762
		0.34			0.68				0.94													0.5									50.493			49.5853				91.2325
		0.28			0.26				0.48													0.58									53.3572			56.0906				227.539
		1.02			0.28				0.3													0.26									96.1955			138.968				99.084
		0.3			0.56				0.58													3.1									76.6645			78.3275				99.3271
		0.32			0.44				0.22													0.54									70.1226			76.8359				57.6415
		0.56			0.34				0.22													0.98									54.6175			56.5904				106.114
		0.24			0.84				0.24													1.34									48.5			45.321				84.2346
		0.68			0.78				0.5													0.2									151.483			41.205				52.1397
		0.22			0.7				2.2													0.2									80.5873			75.0421				103.063
		2.52			0.56				0.5													0.62									113.797			53.0767				70.8814
		0.7			0.24				0.56													0.64									80.538			233.294				77.0734
		1.16			0.3				2.18													0.26									49.8989			101.204				90.197
		1.78			0.48				0.46													0.26									164.459			35.26				54.6141
		0.52			0.34				0.3													0.58									86.97			88.5043				35.2249
		0.24			0.94				0.36													0.22									79.3867			108.84				61.8131
		0.24			1.68				0.56													2									27.7396			66.9278				46.8068
		1.6			0.32				0.48													0.32									102			101.435				115.714
		0.44			0.32																	0.68									149.287			30.5589
		2.48			2.28																	0.22									74.118			107.707
		1.38			0.22																	0.58									109.028			61.7603
		0.3			1.1																	1.9									69.9917			94.3312
		0.26			0.52																	0.58									55.0936			46.2084
		0.22			0.6																	0.2									63.3449			152.222
		0.6			0.24																	0.92									106.327			188.215
		0.34			1.74																	1.26									110.055			71.5345
		0.52			1.76																	2.06									85.6902			80.7022
		1.68			0.84																	0.82									94.6561			233.889
		0.24			0.24																	0.38									81.7131			44.3467
		0.32			0.54																	0.88									87.5584			35.0664
		0.34			0.3																	0.54									75.7133			40.0563
		0.28			0.64																	1.04									38.419			42.3277
		0.3			0.3																	0.42									44.8646			142.058
		0.38			2.08																	0.26									60.5876			154.948
		0.44			1.16																	0.38									54.591			120.488
		0.94			0.24																	0.66									50.2658			112.462
		0.22			0.44																	0.58									40.9358			85.5771
		0.96			0.26																	0.36									108.476			81.6094
		0.32			0.86																	1.82									84.5984			55.9647
		1.24			1.52																	0.94									100.043			100.493
		0.4			0.42																	1.42									54.6616			53.5917
		0.56			0.48																	1.14									55.8431			70.9549
		0.7			0.3																	0.24									42.3404			65.458
		0.78			0.36																	0.6									77.3357			107.424
		0.24			0.24																	0.32									93.9902			77.895
		2.9			0.28																	0.68									66.3309			79.2001
		1.1			0.3																	0.2									73.8951			137.458
		0.94			0.42																	0.72									68.1673			51.8149
		0.28			0.34																	0.56									38.92			74.4114
		0.26			0.54																	0.3									56.9397			74.4661
		0.46			0.26																	0.28									59.828			57.1869
		0.22			1.66																	0.26									78.1052			111.537
		1.5			0.98																	0.26									334.986			171.193
		0.26			1																	0.38									57.7396			72.4068
		0.56			0.3																	0.48									47.9185			96.9456
		0.62			0.96																	0.22									93.5857			77.4514
		0.34			1.46																	0.44									89.9302			55.7777
		1.6			0.48																	1.36									51.3514			45.3234
		0.48			0.46																	0.46									74.4667			79.9879
		3.44			2.46																	0.64									93.3348			56.4618
					0.4																	3.48												97.3704
					0.22																	0.88												76.0326
					0.38																	0.9												37.2008
					0.64																	0.44												61.5122
					0.48																	1.48												52.2177
					0.36																	0.24												102.147
					0.92																	0.46												260.907
					0.42																	0.5												84.404
					0.26																	2.28												38.8513
					1.3																	2.14												76.9542
					0.22																	0.42												47.7498
					0.22																	0.52												52.4888
					0.32																	0.3												85.8638
					0.24																	0.6												59.4476
					0.44																	1.14												92.3716
					1.08																	0.84												75.0255
					0.32																	1.5												84.3553
					0.38																	0.6												80.187
					0.28																	0.28												99.4674
					2.72																	0.56												116.634
					2.62																	2.28												72.5741
					0.4																	1.42												112.015
					0.44																	0.22												120.895
					0.52																													48.3028
[truncated: 61 more columns]

## Sheet: Figure 5d,e,f,g,h,i
Figure 5d									Figure 5e			Figure 5f							Figure 5g							Figure 5h			Figure 5i
Synaptic enrichment		synaptic + perisynaptic enrichment		perisynaptic enrichment		homogeneous distribution			WT	ΔC		synaptic		perisynaptic		transient perisynaptic			synaptic		perisynaptic		transient perisynaptic			WT	ΔC		Bin Center	WT								deltaC
WT	∆C	WT	∆C	WT	∆C	WT	∆C		1.57159	0.9344		WT	ΔC	WT	ΔC	WT	ΔC		WT	ΔC	WT	ΔC	WT	ΔC		-1.976	-2.029		-275	0.00847458	0	0	0	0	0	0	0	0	0	0	0	0	0	0	0	0	0	0
11	4	16	29	58	43	16	25		1.4891	0.977765		0.130769	0.069767	0.584615	0.51938	0.284615	0.410853		-1.78039	-2.04131	-1.5778	-1.38825	-1.41294	-1.08304		-1.857	-1.908		-200	0.0169492	0	0	0	0.00512821	0	0	0.00938967	0	0	0	0	0	0	0	0	0	0	0
3	5	30	18	57	50	10	27		1.70232	1.18016		0.028571	0.04127	0.485714	0.447619	0.485714	0.511111		-1.49935	-1.45625	-1.47354	-1.33471	-1.11606	-1.12023		-2.145	-1.792		-125	0.0423729	0.0215054	0.0478469	0.0591398	0.0666667	0	0.0737705	0.0751174	0.0117647	0.0334928	0.0277778	0.0733945	0	0.0405405	0.0311688	0.172414	0.0362319	0.0584795	0.0560472
17	4	28	32	39	50	17	14		1.34071	1.06507		0.063348	0.018182	0.567873	0.509091	0.368778	0.472727		-1.71946	-1.42229	-1.64466	-1.33907	-1.1129	-1.16504		-2.196	-2.088		-50	0.144068	0.129032	0.200957	0.166667	0.123077	0.125	0.135246	0.150235	0.152941	0.0861244	0.0555556	0.165138	0.171429	0.112613	0.0571429	0.241379	0.195652	0.152047	0.129794
2	0	29	30	57	60	12	10		1.51537	1.2468		0.114407	0.124138	0.529661	0.482759	0.355932	0.393103		-1.66063	-1.7564	-1.51918	-1.54251	-1.13032	-1.12637		-2.028	-1.9		25	0.169492	0.354839	0.222488	0.252688	0.2	0.0625	0.22541	0.14554	0.223529	0.186603	0.0833333	0.183486	0.114286	0.148649	0.153247	0.0344828	0.115942	0.122807	0.168142
0	11	30	16	60	58	10	16		1.3346	0.85448		0.095436	0.054795	0.522822	0.383562	0.381743	0.561644		-1.62328	-1.95144	-1.52131	-1.13878	-1.32924	-0.86895		-2.027	-1.58		100	0.279661	0.0430108	0.174641	0.182796	0.194872	0.1875	0.22541	0.173709	0.2	0.172249	0.222222	0.211009	0.142857	0.184685	0.220779	0.172414	0.195652	0.111111	0.185841
5	20	10	10	55	50	30	20		1.36419	1.25892		0.02439	0.016713	0.365854	0.417827	0.609756	0.56546		-1.74724	-1.29278	-1.30894	-1.00653	-1.04739	-0.88379		-2.113	-1.829		175	0.152542	0.139785	0.191388	0.0967742	0.169231	0.1875	0.102459	0.159624	0.2	0.196172	0.305556	0.137615	0.0857143	0.144144	0.187013	0.137931	0.137681	0.122807	0.147493
15	0	10	5	45	45	30	50		1.55417	1.00535		0.076087	0.023932	0.576087	0.423932	0.347826	0.552137		-1.59568	-1.63038	-1.50658	-1.25385	-1.21393	-1.01662		-2.03	-1.457		250	0.135593	0.139785	0.105263	0.11828	0.14359	0.09375	0.151639	0.164319	0.0705882	0.143541	0.0833333	0.110092	0.171429	0.130631	0.148052	0.103448	0.108696	0.157895	0.112094
15	5	15	0	50	55	20	40		1.44612	1.08175		0.127119	0.12069	0.457627	0.327586	0.415254	0.551724		-1.80506	-1.58988	-1.50784	-1.18274	-1.19299	-0.83091			-1.803		325	0.0423729	0.0860215	0.0334928	0.0322581	0.0205128	0.125	0.0204918	0.0657277	0.105882	0.0478469	0.0277778	0.0550459	0.2	0.0900901	0.0909091	0	0.0942029	0.122807	0.115044
20	10	0	5	60	45	20	40		1.3656	1.07428			0.14876		0.438017		0.413223			-1.7524		-1.29822		-0.92704			-1.653		400	0.00847458	0.0752688	0.0119617	0.0483871	0.025641	0.09375	0.0286885	0.0422535	0.0117647	0.0526316	0.111111	0.0366972	0.0571429	0.0495495	0.0493506	0	0.0652174	0.0643275	0.0265487
10	15	30	0	60	50	0	35		1.43325	1.11091			0.028796		0.293194		0.67801			-1.46413		-0.97433		-0.81145			-1.88		475	0	0	0.00478469	0.0107527	0.0153846	0.03125	0.0204918	0.00469484	0.0235294	0.0334928	0	0.00917431	0.0285714	0.0405405	0.0337662	0.103448	0.0144928	0.0350877	0.0353982
0	5	15	0	60	45	25	50			1.14413			0.040541		0.455598		0.503861			-1.58798		-1.18081		-1.02617					550	0	0	0	0.0268817	0.0153846	0.0625	0.0122951	0.00469484	0	0.0239234	0.0555556	0	0	0.036036	0.0155844	0.0344828	0.0217391	0.0233918	0.00294985
25	10	10	15	65	65	0	10			1.05452																			625	0	0.0107527	0.00239234	0.00537634	0.0102564	0.03125	0	0	0	0.0191388	0.0277778	0.0183486	0	0.0135135	0.00779221	0	0	0.0116959	0.00884956
20	10	0	10	35	70	45	10																						700	0	0	0.00478469	0	0.0102564	0	0	0	0	0	0	0	0	0	0	0	0	0.00584795	0.00884956
25	0	10	0	55	30	10	70																						775	0	0	0	0	0	0	0	0	0	0	0	0	0.0285714	0	0	0	0.0144928	0	0.00294985
0		10		85		5																							850	0	0	0	0	0	0	0	0	0	0.00478469	0	0	0	0.0045045	0.00519481	0	0	0.00584795	0
10		10		75		5																							925	0	0	0	0	0	0	0	0	0	0	0	0	0	0	0	0	0	0.00584795	0
																													1000	0	0	0	0	0	0	0.00409836	0.00469484	0	0	0	0	0	0.0045045	0	0	0	0	0
																													Bin center is the distance of mGluR5 to the PSD border

## Sheet: Figure 6d,e
Figure 6d													Figure 6e
Synaptic enrichment			synaptic + perisynaptic enrichment			perisynaptic enrichment			homogeneous distribution				WT	WT-STGtail	ΔC-STGtail
WT	WT-STGtail	∆C-STGtail	WT	WT-STGtail	∆C-STGtail	WT	WT-STGtail	∆C-STGtail	WT	WT-STGtail	∆C-STGtail		1.57159	1.49962	2.01406
11	6	78	16	36	10	58	52	10	16	6	2		1.4891	1.76975	1.72375
3	29	68	30	17	11	57	46	5	10	8	16		1.70232	1.49514	1.8403
17	17	57	28	35	33	39	43	9	17	4	2		1.34071	1.88742	2.27581
2	22	69	29	43	20	57	35	8	12	0	2		1.51537	1.37614	1.98325
0	33	67	30	39	18	60	28	12	10	0	3		1.3346	1.56603	1.87568
5	15	77	10	30	13	55	55	5	30	0	5		1.36419	1.33336	2.79681
15	15	97	10	30	1	45	45	2	30	10	0		1.55417	1.64981	2.32337
15	30	95	15	25	3	50	45	3	20	0	0		1.44612	1.37529	2.053
20	10	95	0	35	4	60	55	1	20	0	0		1.3656	1.56129	2.44928
10	30	71	30	10	21	60	50	5	0	10	3		1.43325	1.85778	2.53726
0	20	65	15	20	20	60	60	15	25	20	0			1.58791	2.35444
25		50	10		40	65		5	0		5				2.75219
20		60	0		20	35		15	45		5				2.14422
25		100	10		0	55		0	10		0				1.70221
0		45	10		25	85		25	5		5				2.14102
10		35	10		25	75		25	5		15				1.73303
		100			0			0			0				1.8626
		50			15			35			0				1.75238
		40			10			35			15				2.48582
		70			20			10			0				2.19722
		20			10			45			25				1.91821
		15			15			55			15				2.15031
		90			0			10			0				1.86025
		45			30			15			10				2.7997
		50			10			20			10				1.98445
															2.18974

## Sheet: Figure 7e,f
Figure 7e						Figure 7f
	0' rapalog		20' rapalog			time (min)	mGluR5																	Homer1c
	Homer1c	mGluR5	Homer1c	mGluR5		-10	0	0	0	0	0	0	0	0	0	0	0	0	0	0	0	0	0	0	0	0	0	0	0	0	0	0	0	0	0	0	0	0	0	0
0	0.024622	0.014421	0.016883	0.033767		-5	-0.006	0.021662	0.006547	0.006129	0.030409	0.002608	-0.0032	6.82e-05	0.002115	0.000679	-0.00383	0.005833	0.00201	-0.00087	-0.00672	0.001049	0.001778	-0.00646	0.002501	-0.00598	0.001213	0.004537	0.002608	-0.0032	-0.000445	-0.00102	-0.00402	-0.00229	-0.00363	-0.00407	-0.00211	-0.0048	-0.00353	-0.00261
0.06337	0.01935	0.046026	0.005862	0.03384		0	0.000651	0.013796	-0.0029	0.014242	0.038821	0.008225	0.011199	0.005877	0.007593	0.002783	-0.00344	0.009604	0.00965	0.007524	0.005959	-0.00317	0.00215	-0.00251	-0.00339	-0.00501	-0.01096	0.004417	0.008225	0.011199	-0.003488	-0.00265	-0.00874	-0.00226	-0.00429	-0.00957	-0.0049	-0.01019	-0.00993	-0.00074
0.12674	0.066876	0.107474	0.005785	0.056396		5	0.020353	0.026718	-0.00636	0.058186	0.031862	0.032235	0.012011	0.014908	0.015724	0.030166	0.009798	0.023969	0.002738	0.009093	0.047279	0.012427	0.000796	-0.00709	-0.01265	-0.01031	-0.01859	-0.00168	0.032235	0.012011	-0.010122	-0.00744	-0.01665	-0.00642	-0.00915	-0.01568	-0.02434	-0.01354	-0.00742	-0.00323
0.19011	0.09458	0.224221	0.01382	0.072373		10	0.050789	0.07203	0.005308	0.11702	0.057767	0.05567	0.014928	0.051837	0.03535	0.065889	0.030109	0.052165	0.03815	0.011494	0.065805	0.026374	0.007865	0.005819	-0.01015	-0.01327	-0.01895	-0.01157	0.05567	0.014928	-0.011971	-0.0173	-0.02737	-0.0152	-0.01436	-0.02756	-0.02699	-0.01127	-0.0201	-0.00471
0.25349	0.127933	0.381093	0.034059	0.099055		15	0.082493	0.132613	0.018624	0.160869	0.078376	0.063133	0.055077	0.088289	0.064795	0.109235	0.038023	0.079072	0.075913	0.011919	0.079659	0.053496	0.015287	0.020035	-0.00572	-0.02085	-0.01761	-0.01765	0.063133	0.055077	-0.01052	-0.02395	-0.02999	-0.0188	-0.01351	-0.02662	-0.03103	-0.00813	-0.029	-0.00163
0.31686	0.137357	0.480939	0.036546	0.120215		20	0.13577	0.159836	0.04123	0.195298	0.092055	0.080527	0.079856	0.107778	0.086147	0.143641	0.043551	0.097351	0.096045	0.008798	0.085936	0.079064	0.017729	0.028024	-0.0053	-0.0217	-0.01825	-0.01966	0.080527	0.079856	-0.011107	-0.02731	-0.028	-0.02171	-0.01423	-0.02141	-0.03467	-0.00718	-0.031	-0.00324
0.38023	0.154009	0.38483	0.061066	0.18436		25	0.146099	0.187326	0.072049	0.202185	0.118062	0.079844	0.082948	0.130004	0.097305	0.194218	0.040631	0.100535	0.112665	0.008339	0.103825	0.089536	0.015915	0.028048	-0.00077	-0.02367	-0.02122	-0.01903	0.079844	0.082948	-0.007524	-0.03133	-0.02469	-0.02096	-0.01358	-0.02326	-0.04059	-0.00156	-0.03237	-0.0044
0.4436	0.208858	0.297891	0.12395	0.291868		30	0.166653	0.207509	0.082547	0.230064	0.132104	0.083761	0.100286	0.154026	0.114337	0.221688	0.036921	0.109474	0.125118	0.00976	0.110168	0.100586	0.018144	0.02445	0.003537	-0.01963	-0.01986	-0.01821	0.083761	0.100286	-0.005187	-0.03093	-0.02025	-0.02323	-0.0153	-0.02021	-0.04023	0.002487	-0.03032	-0.00418
0.50697	0.247707	0.239046	0.188805	0.552963		35	0.152104	0.23571	0.103821	0.220229	0.12181	0.072137	0.118208	0.160117	0.115481	0.27669	0.042194	0.117723	0.138575	0.012552	0.126457	0.115567	0.018949	0.020294	-7.3e-05	-0.01893	-0.02562	-0.01559	0.072137	0.118208	-0.005026	-0.03352	-0.01717	-0.02256	-0.01569	-0.01425	-0.04301	0.007727	-0.03263	-0.00258
0.57034	0.273382	0.202284	0.247262	0.916512		40	0.173088	0.224497	0.095039	0.238152	0.139848	0.098637	0.110319	0.170506	0.118044	0.280151	0.046718	0.115829	0.157953	0.012508	0.12214	0.107528	0.023346	0.030768	-0.00023	-0.02157	-0.02305	-0.02109	0.098637	0.110319	-0.005644	-0.03352	-0.01895	-0.02391	-0.01704	-0.01467	-0.04648	0.009657	-0.03423	-0.00292
0.63371	0.272127	0.237766	0.292899	1
0.69708	0.26008	0.265896	0.294433	0.922393
0.76046	0.281775	0.349827	0.220305	0.659148
0.82383	0.275847	0.453924	0.170376	0.477753
0.8872	0.212551	0.543549	0.130333	0.371462
0.95057	0.146713	0.565228	0.109005	0.342569
1.01394	0.086269	0.449297	0.131626	0.290967
1.07731	0.035611	0.287452	0.058456	0.224064
1.14068	0.012121	0.148567	0.033585	0.173938
1.20406	0.005008	0.055322	0.030065	0.100495
1.26743	0	0.021774	0.019594	0.045698
1.3308	0	0.017235	0.020951	0.037549

## Sheet: Figure 8c,d,e,f,g
Figure 8c							Figure 8d				Figure 8e			Figure 8f
	spine 1		spine 2				Before	After			Before	After			before
time (sec)	before	after	before	after			0.42	0.94			0.12	0.14		time (sec)
0	0.00113298	0.00232557	-0.0011595	0.00638647			0.08	0.2			0.16	0.14		0	-0.000580762	-0.001255	-0.000518333	-0.0037096	-0.00234183	0.00381429	-0.00169343	0.002555	-0.00699482	-0.003448	-0.0021133	0.00062175	-0.00059	0.00140552	-0.001306	-1.6e-05	0.0009005	0.00186	-0.000755	-0.0007288	0.00123614	-0.00514667	-0.002215	-0.0023183	0.000364	0.0008017	0.00078525	0.0027425	0.005018	-0.00519	-0.00215	0.00183233	-0.003854	0.00284719	-0.00138286
0.05	0.00641064	0.000890406	0.00358782	0.00457767			0.24	0.48			0.42	0.44		0.05	-0.00375514	0.0007995	-0.00139074	-0.0014302	-0.000751667	0.00331143	-0.000932714	-0.002125	-0.00569447	-0.00354167	0.000633	0.00337263	-0.00483	0.000624261	-0.001726	0.0009604	-0.00511	-0.000538	-0.000835	-0.0011586	0.00243811	-0.00162256	-0.0006315	-0.0014562	-0.004572	-0.000211333	0.0008925	0.0023475	-0.000186	-0.00292	-0.0016935	0.004749	-0.0016355	0.00196331	-0.00108414
0.1	0.0021033	-0.000294231	-8.12963e-05	0.00531454			0.5	0.9			0.28	0.18		0.1	-0.00557776	0.0030325	-0.00244833	-0.0001266	0.00117058	0.00831643	-0.000999071	-0.005494	-0.00537159	-0.00355167	-0.0006011	0.003117	0.000173333	0.000328696	-0.0008312	-0.00164	-0.002727	-0.00314	-0.001985	0.0022019	0.00359698	-0.00279344	-0.00316875	-0.0025512	-0.004221	-0.00068	-0.000514	0.01013	-0.0004866	0.00358	-0.003155	0.00725333	-0.00432	0.00302025	-0.00213386
0.15	0.000993984	0.00401476	0.00147452	0.000588692			0.24	0.6			0.18	0.32		0.15	-0.00155105	0.001176	-0.0046992	-0.00317668	0.0031225	0.00840974	0.00148571	0.00069	-0.00604212	-0.0024805	-0.0010269	-0.00141138	-0.00198333	-0.00102529	0.0019242	-0.003246	0.002645	-0.00427	0.000705	0.0033889	0.00176386	-0.00277733	-0.0034175	-0.00341743	-0.00020752	0.00029	-0.0007025	0.0146475	0.004082	-0.000141	-0.0016533	0.00618333	0.001228	0.00513644	-0.00239757
0.2	-0.0031793	0.00277644	-0.00112482	0.00292911			0.28	0.54			0.16	0.18		0.2	0.00111748	0.0002475	-0.00184483	-0.00063456	0.00218433	0.00907593	0.00230357	-0.00384	-0.00392676	-0.0004645	-0.0010004	3.70625e-05	-2.66667e-05	-0.000642391	-0.00243826	-0.0034086	-0.00213379	0.00465	-0.003805	0.0040185	1.28571e-05	-0.00137617	-9.375e-05	-0.0017425	0.0067574	0.000863	-0.002375	0.01473	0.00351438	-0.00398	-0.00034	0.00397	-0.00157465	0.00443202	-0.00117373
0.25	0.00614512	-0.00252394	-0.00244223	-5.73146e-05			0.28	0.22			0.02	0.02		0.25	0.00696929	-0.000645	-0.00221833	0.00272567	0.003826	0.0128124	0.00256864	0.0069	-0.00216765	0.00817167	0.0027813	-0.00128611	0.00160667	-0.00180591	0.003482	0.00101688	0.0028485	-0.00235	0.000905	0.0087577	0.00249	0.001037	0.001164	0.0006327	0.015234	0.001016	-0.00023575	0.016155	0.0034814	-0.00363	-0.004425	0.00714	-0.0058	0.0021675	0.000748571
0.3	-0.00142262	-0.00207122	0.00102326	0.00308942			0.34	0.82			0.1	0		0.3	0.016722	-0.0012325	0.00381167	0.00261101	0.0072125	0.0121501	0.00103864	-0.004855	0.000399518	0.0164172	0.0053911	0.00483947	0.00112567	-0.00110357	0.008402	0.0001888	0.00539	0.00965	0.011535	0.0135038	0.00463571	0.00384444	0.00616375	6.71e-05	0.0164109	0.00207033	-0.00091175	0.0156275	0.009059	-0.00148	-0.002355	0.0189767	0.00936	0.00389213	0.00482571
0.35	-0.00227275	0.0032846	-0.00532453	0.00213233			0.04	0.04			0.12	0.18		0.35	0.0273769	0.0103825	0.0120192	0.0132164	0.00813667	0.0207643	0.007044	0.000185	0.0282582	0.0201333	0.01676	0.0178237	0.00704333	0.0042657	0.008406	-0.001976	0.007645	0.0273	0.01917	0.0218523	0.0185261	0.0147387	0.008445	0.0081584	0.0249041	0.00211	-0.00015	0.0153325	0.015836	0.00693	0.009095	0.0344667	0.014295	0.00865637	0.0159187
0.4	-0.00142559	0.000668401	-0.00116059	-0.00132511			0.12	0.76			0.06	0.06		0.4	0.0416667	0.0125647	0.0399275	0.0569968	0.032345	0.0412014	0.0362857	0.02333	0.0790178	0.0388	0.034183	0.044345	0.0520667	0.033805	0.019896	0.0375874	0.0242	0.036	0.01977	0.044239	0.0648714	0.0324467	0.0193125	0.031595	0.06113	0.0294	0.018565	0.03151	0.02952	0.0307	0.03305	0.0563	0.018965	0.0319425	0.0533287
0.45	-0.00403545	1.16584e-05	-0.00254865	-0.00110445			0.34	0.38			0.04	0.06		0.45	0.0565857	0.0457	0.0570167	0.09018	0.0605	0.0691857	0.0607643	0.05225	0.105512	0.0692	0.0695	0.0736375	0.0806667	0.0578478	0.04808	0.06596	0.05055	0.0408	0.04385	0.05664	0.0836429	0.0528	0.0514	0.06319	0.09695	0.0601333	0.0503	0.06625	0.04562	0.0514	0.0501	0.0633667	0.04165	0.0633813	0.100357
0.5	0.000920922	0.00196752	0.00203085	0.00331068			0.46	0.36			0.02	0.02		0.5	0.041681	0.0322	0.0428083	0.06733	0.039825	0.0521286	0.04615	0.02965	0.0871176	0.0655333	0.04801	0.054775	0.0510667	0.041413	0.033886	0.0543	0.02585	0.0382	0.0389	0.0449	0.0659857	0.0441556	0.0426	0.05305	0.07439	0.0473333	0.028475	0.05845	0.03168	0.0499	0.0404	0.0431	0.0244	0.0465625	0.0787429
0.55	0.00261681	0.00157025	0.00355145	0.00263451			0.1	0.14			0.02	0.02		0.55	0.0321571	0.02084	0.0277417	0.0431524	0.0260242	0.0384643	0.0320301	0.0185	0.0653059	0.0512333	0.038158	0.0353969	0.0467	0.0288574	0.023982	0.03992	0.010285	0.0224	0.0217	0.030284	0.0542571	0.0360667	0.028525	0.03778	0.04585	0.0302667	0.0167125	0.050175	0.01684	0.031	0.0253	0.024	0.0138	0.0294375	0.0516857
0.6	-0.00286936	0.000322989	-0.000471121	0.00163223			0.1	0.38			0.02	0		0.6	0.0270035	0.014475	0.0157963	0.0296761	0.0211333	0.0295136	0.0252936	0.01196	0.0544141	0.0311167	0.019688	0.0231706	0.0355567	0.0187	0.015966	0.02836	0.0135	0.0272	0.00676	0.023877	0.0383429	0.0264	0.0199	0.025611	0.024852	0.0130667	0.008115	0.03985	0.009984	0.0179	0.009035	0.0148667	0.008915	0.0164387	0.0283
0.65	-0.00254015	0.0016257	-0.00247797	0.000675272			0.04	0.04			0	0		0.65	0.0215498	0.00556825	0.00902642	0.0177384	0.0148775	0.0235943	0.0205421	0.00038	0.0347618	0.0165717	0.013686	0.0172056	0.00745333	0.0127048	0.0135128	0.015688	0.007775	0.0158	0.01042	0.0136081	0.0291429	0.0190333	0.0156825	0.016927	0.0119743	0.00755333	0.00369	0.032375	0.005004	0.00825	0.00528	0.01551	0.00319	0.00915125	0.0285857
0.7	0.00404214	0.00201579	-0.00285809	0.00169326			0.2	0.58			0	0		0.7	0.0171854	0.006125	0.00672962	0.0122828	0.014131	0.0171311	0.0128696	0.00651	0.0234225	0.0101108	0.0048485	0.0111139	0.01051	0.0100695	0.0019806	0.0071214	0.00462	0.0107	0.00099	0.011107	0.0190657	0.0161644	0.006685	0.009795	0.0017995	0.00380333	0.00107825	0.022425	0.001356	-0.00134	0.00278	0.007728	0.00754	0.00983937	0.0286857
0.75	0.0085431	0.00390903	-0.00130206	0.00351755			0.06	0.34			0	0		0.75	0.0113964	0.0034975	0.00463517	0.00562224	0.0119723	0.0131861	0.00761724	-0.003	0.0172778	0.006765	0.006558	0.00564627	0.00557333	0.00623775	0.0008812	0.005554	0.002575	0.0103	0.00551	0.0075435	0.0153671	0.0113567	0.0048525	0.0057348	-0.00219641	0.000826667	0.00155225	0.019655	0.0005232	0.0036	-0.001115	0.00888	0.00434	0.00616125	0.0201414
0.8	0.00403968	0.000442846	-0.0029287	0.000631029			0.04	0.2			0.06	0		0.8	0.0105638	0.0030675	0.00130542	0.00158908	0.00860167	0.0105556	0.00630786	0.004115	0.0110996	0.00179183	0.0044314	0.0107751	0.00168	0.00382529	0.00309	0.003538	0.003745	0.00491	0.00154	0.0047717	0.0146474	0.00757256	0.00354525	0.0042656	-0.0028321	0.000996667	-0.000841667	0.0163325	-0.0011972	0.00232	0.0018285	0.00529333	-0.0041	0.0104887	0.01019
0.85	0.00520871	-0.00145756	-0.000603485	0.00467489			0.32	0.4			0.12	0.18		0.85	0.00783284	0.004052	-0.0016685	0.00116952	0.00555708	0.0113996	0.00165979	0.00606	0.00676294	0.001645	0.0018068	0.00601327	0.00748667	0.000111424	0.0028336	-0.000278	0.0023315	0.00711	-0.00466	0.00344855	0.00994429	0.00422689	0.003125	0.0015167	-0.00338106	-7.68333e-05	-0.002349	0.00791825	-0.0005038	-0.000423	0.001005	0.001091	-0.00998	0.00612938	0.0079
0.9	0.00520756	-0.00453006	0.00161566	0.00173406			0.14	0.26			0.2	0.3		0.9	0.0051885	0.005925	-0.00253592	0.00286096	0.00605183	0.00743571	0.000728286	-0.002225	0.00185171	-0.001505	0.001584	0.0032634	0.000516667	0.00313443	-0.003073	0.000572	0.003675	0.00824	-0.0010135	0.00228131	0.00709429	0.00202811	0.00289625	0.0008691	0.00119	0.000282667	0.00192833	0.00582175	0.0005578	0.000561	0.0028015	0.002397	0.0027	0.004847	0.00684857
0.95	-0.00111807	-0.00315576	0.00129751	0.0017647			0.08	0.22			0.08	0.14		0.95	0.00192762	0.0055875	-0.00102492	0.00046888	0.00447864	0.007485	0.000364714	-0.00568	0.000283588	-0.002615	-3.38e-05	0.0013558	0.000888333	0.0058321	-0.0027702	-0.00094	0.0003175	0.00124	-0.00074	0.002184	0.00563243	7.04444e-05	0.0016325	-0.0001011	0.012327	-0.00104851	0.001227	0.00396	-0.000452	0.00173	-0.002085	-0.000462333	-0.00088744	0.00453013	0.008635
1	-0.00280748	0.00147534	0.00136838	0.00170477			0	0.1			0.2	0.68		1	0.0035239	0.00065525	-0.00688833	-0.00066296	0.00440833	0.00242357	-0.00198807	-0.00387	-0.00414335	-0.0026215	-0.00040587	-0.000906733	-0.000196667	0.00395386	0.0010066	-0.0012086	-0.0065355	0.0075	0.00058	0.00034097	0.00321743	-0.000291667	0.000728	0.0003481	0.0128326	0.000722767	-0.00034	0.009265	-0.001648	-0.00101	7.5e-05	0.00113291	-0.00525	0.00324832	0.00362857
1.05	0.00155967	0.000424924	0.00147462	0.00574872			0.1	0.24			0.18	0.22		1.05	0.00169143	0.0048425	-0.00318475	-0.0005628	0.00425897	0.00148921	-0.0018665	-0.00735	0.000382529	-0.00197517	-0.002991	-0.000727333	-5.66667e-05	0.00348224	-0.0017642	-0.00214	0.0015235	0.00144	9.5e-05	0.0005452	0.00303714	-0.000475556	0.0008795	3.6e-05	0.007869	0.0017819	-8.43333e-05	0.0039625	-9.06e-05	-0.00113	-0.000895	0.00307167	-0.00643	0.000904688	0.00519043
1.1	-0.00652566	0.00257763	-0.000434818	0.00110484			0	0.08			0.02	0		1.1	0.00181062	0.0068925	-0.00366708	0.000423144	-0.000758167	-0.00190886	-0.00148769	-0.001115	-0.00168241	-0.002547	-0.0034933	0.00440453	-0.00303033	0.000545095	-0.002364	-0.0022734	0.0026805	-0.000552	0.000939265	0.000531	0.00113457	0.000111044	0.000523	0.0004357	0.0016213	0.002251	-0.00036	0.0065055	-0.002734	0.00276	-0.003705	-0.003102	-0.00356	0.000433125	0.00374586
1.15	0.00416608	-0.00336694	-0.00292774	0.00245822			0.2	0.34			0	0.02		1.15	0.0023909	0.0033415	-0.00340308	-0.00180712	-0.000257083	-6.02857e-05	-0.000314929	-0.0010885	-0.00229165	-0.0049695	0.0023418	0.00448807	0.00145877	0.000828852	-0.001662	-0.003126	-0.005615	-0.00675	-0.001705	0.000562	0.002118	-0.00101689	-0.0015515	-0.0004928	-0.001644	-0.000787333	-0.000966667	0.0090025	-0.002914	0.000951	-0.00345	-0.000589	0.001625	0.00179437	-0.000231714
1.2	0.00612144	-0.00298578	-0.00483714	0.00320466			0.06	0.2			0.06	0.04		1.2	-0.000216333	-0.00173	-0.00541242	-9.428e-05	-0.000720833	0.001576	-0.0028805	-0.00167	-0.00209653	-0.00257433	-0.0001344	0.00454932	-0.00212933	-0.000381462	0.0041774	-0.00034	-0.002579	-0.00528	0.002115	0.0014749	0.000985143	-0.00204656	-0.0033675	-0.0014689	-0.004791	0.000886667	-0.000862333	0.00806325	-0.00110046	0.000432	-0.00017	0.00186667	-0.00585	0.00150763	-0.00148986
1.25	-0.00881536	0.0191551	0.000609025	-0.00223637			0.08	0.08			0.2	0.04		1.25	0.000144048	0.004005	-0.00296259	-0.0012516	-0.00039875	0.001585	-0.000571071	-0.000675	-0.00130671	-0.001816	6.86e-05	-0.000473881	-0.00349667	-0.00172605	-0.003573	-0.006374	0.001461	-0.00641	0.00012	0.00146203	-0.000346857	-0.00290487	-0.0021797	-0.00195768	-0.0068393	-0.00134067	-0.00313667	0.008745	-0.0015432	-0.000451	-0.000655	0.00057262	-0.0039121	0.00586456	-0.00196571
1.3	-0.00294731	0.047237	-0.00261763	1.39539e-05			0.02	0.14			0	0.02		1.3	-0.000959714	0.0036765	-0.0043945	-0.001648	-0.00156108	0.00258071	-6.62857e-05	0.000165	-0.00247765	-0.00150667	-4.48e-05	-0.00237829	0.00444467	-0.000448	-0.001239	0.0003412	0.004285	-0.00075	0.00119	0.0013331	-0.00285929	0.00113089	-0.000843	-0.00095687	-0.007908	-0.00138033	-1.26667e-05	0.0043925	-0.0025228	-0.000336	0.0008671	-0.00156333	-0.0008	0.00288904	-0.00172286
1.35	-0.00549406	0.0419367	-0.00653384	0.00452913			0.04	0.16			0.02	0		1.35	-0.00127533	0.00368	-0.0040425	-0.00150168	-0.00048475	0.00161929	-0.00380021	-0.001205	-0.00291941	-0.003747	0.0003023	-0.00349157	-0.00343	0.0004247	0.001311	-0.0033664	-0.0027635	0.00245	-0.0015295	-0.0010266	-7.72857e-05	-0.000240333	-0.0011975	-0.0018257	-0.008055	-0.000943	-0.000929667	0.0045888	-0.0026644	-0.000168	-0.00113	-0.00455667	0.000565	-0.00290706	-0.00370429
1.4	-0.00405668	0.0391952	-0.0041377	-0.000775951			0.04	0.96			0	0		1.4	-0.000939218	0.00423	-0.00420335	-0.00245879	-0.0016225	0.000651371	-0.00131279	-0.00223	-0.00191125	-0.00444	0.0002985	-0.00380543	-0.00272333	-0.00314655	1.75e-05	-0.0007729	-0.0020795	0.000982	0.00132	-0.000217	0.000129857	-0.000994333	-0.001052	-0.0020624	-0.00507	-0.00109333	-0.000213	0.00228975	-0.0002406	-0.00215	-0.00374	0.000326667	-0.001235	0.00151731	-0.000628286
1.45	-0.00575474	0.043889	-0.0025107	0.00260685			0.04	1.26			0.02	0.02		1.45	-0.00330843	0.0021	-0.00396908	-0.00269192	-0.001838	0.000578357	-0.00142786	-0.0018705	-0.00275333	-0.00435	-0.00282	-0.00458907	-0.00441667	-0.00217076	-0.000287	-0.002432	-0.0059	-0.00262	-0.001292	-0.00044958	0.00133364	0.00128356	0.00137675	0.0005281	-0.0043053	7.33333e-06	0.00167333	0.00432025	-0.0017046	0.00273	0.001705	-0.000293	-0.00156	-0.00120844	-0.00105286
1.5	-0.00196793	0.0365128	-0.00521567	-0.00202779			0.2	1.22			0	0.04		1.5	-0.0020219	0.00232	-0.00461417	-0.0010944	-0.00312825	0.00341864	-0.00111594	-0.00418	-0.00159973	-0.00333283	-0.001171	-0.00216407	-0.00092	-0.000744335	0.0004975	-0.0008644	-0.0030145	-0.00182	-0.0011415	-0.0005334	-1.85714e-05	0.00131728	-0.00044725	-0.00046151	0.00078283	-0.000630333	-0.000239897	0.00383	-0.001684	-0.00343	-0.0024955	0.00131	-0.002775	0.00310884	-0.00132586
1.55	-0.00131656	0.0348719	-0.00341181	0.000603142			0.14	1.44			0.14	0.06		1.55	-0.00235833	0.0001	-0.0017525	-0.00070268	-0.00305467	0.0006675	-0.00153286	-0.00053	-0.00233527	-0.003936	0.0011614	-0.00136007	-0.00523333	-0.0020908	-0.00014275	-0.000682	0.001685	-0.00668	0.002	0.0033053	0.000285429	0.00125667	-0.00153	-0.0021279	-0.0012631	0.001566	-0.00182	0.00135225	-0.0004656	-0.00349	-0.0017005	0.000886	0.001325	0.00293813	-0.00380629
1.6	-0.0055604	0.0246148	-0.00303131	-0.00077917			0.18	1.52			0.26	0.18		1.6	-0.00317619	-0.0025695	-0.00266342	-0.00256893	-0.00060575	0.00146371	-0.00217771	0.001283	-0.00524733	-0.00207783	-1e-06	-0.003088	-0.003607	-0.00124965	-5.75e-05	-0.0008116	0.00117	-0.000148	0.001175	0.0022898	0.000719429	0.000385111	-0.0015175	-0.00153141	-0.004919	-0.002021	-0.00362397	0.00689	-0.001549	-4.73e-06	-0.002612	0.000202	-0.007885	0.00396031	-0.00221429
1.65	-0.00530201	0.0106356	-0.00174902	0.00132637			0.06	0.86			0	0.04		1.65	-0.00463948	-0.0034425	-0.00443083	-0.0024608	-0.00116958	0.003402	-0.000787343	-0.002575	-0.00279993	-0.00317917	0.0007288	-0.0044765	0.00338167	-0.00310325	0.0002775	-0.003525	-0.00344	0.000985	0.00227	0.0002886	-0.000787143	-0.00151611	-0.00206375	-0.00127803	-0.0045008	-0.002557	0.00019	0.00571	3.4e-05	-0.00581	-0.001877	-0.002369	0.00292	0.00149738	-0.00637819
1.7	-0.00236371	0.00906621	-0.00229677	-0.000671931			0.18	2.44			0.02	0		1.7	-0.00401986	-0.00098875	-0.0027772	-0.0010554	-0.00058075	-0.000765923	0.000847357	-0.000255	-0.0046616	-0.00149667	-0.0006389	-0.00524857	-0.00139767	-0.0026217	-0.00197575	-0.00256638	-0.003485	-0.00221	-0.000465	-0.00150283	0.000747571	-0.00210089	-0.0021125	-0.0016678	-0.0045352	-0.000677	-0.000743867	0.00503675	-0.0021084	-0.00141	-0.00049	-0.00134433	0.0016035	-4.94375e-05	-0.00201486
1.75	0.000958741	0.0108879	-0.000501677	0.00185944			0	0.04			0	0.02		1.75	-0.00401343	-0.0020295	-0.000398917	-0.00221596	-0.00214975	0.001838	-0.00110286	0.001607	-0.0046188	-0.004065	0.0002245	-0.0058655	-0.00612667	-0.0028058	0.00128	-0.0029124	-0.00615	-0.00701	-0.0012142	-0.00090617	-0.00154257	-0.00100568	-0.0011865	-0.00145224	-0.002687	-0.000215333	-0.00170833	0.00322075	-0.0007512	0.00277	-0.001635	0.000620333	0.0055	0.000403488	-0.000962857
1.8	-0.00360656	0.00298387	-0.00375467	0.000948301			0.08	0.1		median	0.06	0.04		1.8	-0.00330776	0.001099	-0.00177075	-0.00164936	-0.00211489	-0.00138438	-0.000748786	-0.003329	-0.003402	-0.00513867	0.000992	-0.00574071	-0.00282667	-0.0011034	0.000575	0.0020602	-0.001624	-0.000144	-0.00264	-0.00127727	-0.00319	-0.001854	-0.00182625	-0.00071186	-0.000856	-0.00394667	0.00128333	0.0007225	-0.0002718	-0.00286	-0.00071	0.000860333	-0.0012665	-0.00242862	0.00134743
1.85	-0.00595646	-0.00191386	-0.00310002	0.000607921			0.1	0.24						1.85	-0.0033121	-0.0020475	-0.00174767	-0.00160672	-0.00271458	-0.000965692	-0.00200443	0.002095	-0.00370245	-0.0039635	-0.0031051	-0.00405429	0.00327333	-0.00218495	-0.0008425	-0.00157	-0.001925	-0.00148	-0.004845	-0.0014628	-0.002307	0.000111111	-0.000915	5.77e-05	0.0041258	-0.00288667	-0.001525	0.000345	0.0021794	-0.00496	-0.003295	0.00401333	0.001645	-0.00299019	-0.00258286
1.9	0.00350302	-0.00139848	-0.00195025	0.00257768			0.02	0.04						1.9	-0.00213286	0.0026325	-0.000784167	-0.0009215	-0.00269808	-0.00137331	-0.000300057	0.0020683	-0.0049158	-0.00358367	-0.00274095	-0.00300457	-0.00162	-0.0019959	-0.00090175	-0.0028188	-0.000575	-0.00354	0.002446	-0.0040564	-0.00217543	-0.002212	-0.001317	-0.00119015	0.008517	-0.000776667	-0.00197067	-0.00054	0.0029766	-0.000434	-0.00297	0.000578667	0.006225	-0.00061575	0.00105257
1.95	-0.000803131	-0.00388045	-0.00216196	0.0018025			0.04	0.04						1.95	-0.00307852	0.0007425	0.000257417	-0.00103933	-0.000706667	-0.000988962	-0.000622643	-0.001875	-0.00371113	-0.0019995	0.0016236	0.00117976	0.00363	-0.00141022	-0.0039425	-0.0003708	0.000515	-0.00401	0.00011	-0.0010097	-0.00405671	-0.000320289	-0.000524	-0.000672	0.0113852	-0.000223333	-0.000922233	-0.000115	-0.0007142	0.00154	-0.0037955	-0.000169833	-0.005905	-0.00306619	0.000398571
2	0.00160832	-0.00277455	0.00432769	0.00523992			0	0						2	-0.00166857	0.002807	0.0026215	-0.00373004	-0.000919675	-0.00137638	-0.001717	0.001555	-0.00366488	-0.00409267	-0.0039467	0.00041825	0.000576333	-0.0025156	-0.000575	0.000784	-0.001235	-0.0098	-0.000635	-0.0006198	-0.00167643	-0.002953	-0.001575	-0.0021441	0.0144713	-0.000891333	-0.00167933	0.00215125	0.0007494	0.00089	-0.000450265	-0.00143	-0.0009285	-0.00302287	-0.000941429
2.05	-0.00374292	-0.00114972	0.00241858	-0.00180425			0.08	0.32						2.05	-0.00165286	-0.002565	0.00161925	-0.00197796	-0.00209704	-0.00518923	-0.00271771	-0.001622	-0.00433087	-0.00457833	-0.00368	-0.00157579	0.00378667	-0.0018263	-0.00433925	-0.00159	-0.005085	-0.00021	0.0017425	-0.0002192	-0.00176686	-0.00194922	-0.00158	-0.00132593	0.0169876	-0.00115467	-0.00108133	-0.0001225	0.0002692	0.00205	-0.0042	0.00182	-0.002395	0.00332937	-0.00260114
2.1	0.000365859	0.00289983	-0.000737058	0.00449595		median	0.1	0.32						2.1	-0.00217214	-0.00177498	0.00174167	-0.00187875	-0.00282583	-0.00551445	-0.00104257	-0.00232	-0.00440067	-0.00387833	-0.000812	-0.000539857	-0.004782	-0.00170095	-0.00036725	-0.0023042	-0.005655	0.000661	-0.0028895	0.0005476	-0.00213757	0.0007127	-0.00258	-0.0005991	0.016273	-0.00266	3.66667e-05	-0.00384	-0.004222	0.000764	-0.00427278	-0.00320667	-0.003375	-0.0004355	-0.004075
2.15	0.000365516	0.000739969	-0.00351253	-0.00268406										2.15	0.0030821	0.0016125	0.000610833	-0.00272521	-0.003291	-0.00447854	0.000371643	-0.00466	-0.00354007	-0.003922	-0.00043179	-0.00381179	-0.00268533	-0.00260855	0.0056575	-0.0021816	-0.0007745	-0.000805	0.001138	-0.0006807	-0.00131957	-0.000205111	-0.00297725	-0.0011477	0.0123619	-0.000903667	-0.000667667	-0.000605248	-0.003196	0.00338	-0.00539	0.00109333	-0.00252	-0.0008015	-0.00271714
2.2	-0.00145711	0.00654318	-0.0028489	0.000273302										2.2	0.00302838	-0.00058275	-0.00199117	-0.000298375	-0.0034	-0.00581846	-0.00169064	0.001655	-0.00306013	-0.00297383	-0.002467	-0.0005575	0.00251	-0.00216271	0.00324925	0.0005066	-0.003205	-0.00353	-0.0037205	0.0030192	-0.00128771	0.000592	-0.00152475	-0.0022299	0.013074	0.000519667	0.000990667	-0.003103	-0.000961	0.0014	0.00107	-0.00117067	-0.007355	1.8125e-06	-0.00179057
2.25	0.00193712	-0.00593288	-0.00136307	-0.00125366										2.25	0.00413462	-0.00144625	-0.0031825	-0.00215961	-0.00267183	-0.00361846	-0.00239531	0.001855	-0.006008	-0.004235	-0.0018736	-0.000587929	-0.00345333	-0.00136045	-0.000975	-0.00301	-0.005465	0.000268	-0.00184	0.001056	-0.00159801	0.000427889	-0.00246	-0.0016544	0.0118226	-0.00142333	0.000436667	-0.00212575	-0.0045242	-0.00371	0.00186	-0.00178833	-0.00231	0.00093325	-0.00052
2.3	0.000364679	0.000926114	-0.0010442	0.00270027										2.3	0.00436933	-0.0030955	-0.002492	-0.00204821	-0.00175667	-0.00115962	-0.00149177	-0.002445	-0.0033966	-0.0038725	0.0002639	-0.000902571	-0.000276133	-0.0025127	0.00194625	-0.0011694	-0.005355	-0.000464	0.000729	-5.646e-05	-0.00350714	-0.00111856	-0.002615	-0.00230846	0.0122594	-0.00183233	-0.00187667	-0.0020669	-0.0030422	-0.00169	-0.00113	-0.00436	-0.0016185	-0.0044125	-0.00113571
2.35	-0.00171691	0.00333831	-0.0014591	-0.00401762										2.35	0.00118962	-0.00227325	-0.00167658	-0.00270583	-0.0040915	-0.000134238	2.19231e-05	0.00173	-0.00328447	-0.00221365	-0.0008247	-0.00450071	-0.000308667	-0.004706	-0.002475	-0.00591	0.0048	-0.00193	-0.0010625	-0.0008392	-0.00304829	-0.00252422	-0.00252575	-3.81e-05	0.0118802	0.000836933	0.000184333	-0.00105625	-0.0027722	-0.00105	-0.00188	-0.00365333	0.00199	-0.00143044	-0.00177649
2.4	-0.000216359	-0.000915202	-0.00049482	0.00205622										2.4	0.000467867	0.00331275	-0.00330675	-0.001496	-0.00315125	0.00154846	-0.00162008	0.00113	-0.00392569	-0.00262803	-0.00020299	0.00113014	0.00273067	-0.002697	-0.0004125	-0.0019062	0.002335	-0.00452	0.002425	-0.0003069	-0.00429629	-0.00124167	-0.0001855	0.0016305	0.0109491	-0.00201333	-0.000836667	-0.003545	-0.0014704	0.0037	0.000781	-0.000503333	-0.00266	-0.00134981	-0.00216286
2.45	0.0017398	-0.00242191	-0.00271321	0.0034555										2.45	0.00077425	-0.00082375	-0.00217833	-0.00286708	-0.0026425	0.00134277	-0.00105977	-0.00038	-0.0041956	-0.00560417	-0.0022714	0.00673416	0.00467267	-0.0003941	-0.002991	-0.00228501	-0.00302	0.00081	-0.0013445	-0.0011675	-0.000881571	-0.000117889	0.0020635	0.0005869	0.0083347	-0.001099	-0.00093	0.00067	-0.00268634	0.000447	-0.00231	-0.00161067	-0.000635	0.000110607	-0.00381
2.5	-0.000672207	0.000321345	0.000311015	0.00104084										2.5	-0.000681215	-0.0025175	-0.00136477	-0.000317042	-0.0038535	-0.000280462	-0.00111567	0.004315	-0.0045724	-0.0037465	-0.0015231	0.00452919	-0.00230333	-0.00209827	-0.0023975	0.0017762	-0.008015	-0.000194	-0.001901	-0.0031499	8.42857e-05	-0.00263889	-0.00267775	0.0007427	0.0058588	-0.00230667	-0.00190167	0.00250667	-0.003475	0.000797	-0.00242	-5.33333e-05	0.003085	-0.000132375	-0.00108396
2.55	-0.00139586	0.000380416	0.00148753	3.03948e-05										2.55	-0.00085195	0.0003505	-0.00529658	-0.00215584	-0.00342333	-0.000219923	-0.000452154	0.002435	-0.00386773	-0.0025425	-0.0011314	0.00168036	-0.00201	-0.00156389	-0.0033125	-0.001566	-0.00413	0.00428	0.00145	-0.00224582	-0.00385671	-0.000242667	-0.001555	0.0005901	0.009355	-0.000543333	0.000306667	0.001826	-0.00143	0.00108	-0.00239	-0.00081	-0.00158	-0.00155243	-0.00383
2.6	0.00108744	-0.000276294	0.000657198	0.000442279										2.6	-0.00113135	-0.0038225	-0.00306058	-0.000678167	-0.00473942	0.000128154	-0.00313485	0.00222	-0.00403829	-0.001515	-0.0010143	0.00253393	0.00414	-0.00116907	-0.00327	-0.0034976	-0.00457	0.00102	-0.002315	-0.0019473	-0.00339647	0.000644667	4.25e-05	0.001598	0.0195174	0.00393	0.00212033	0.006356	-0.00223147	-0.00275	0.00173	-0.00182867	-0.0028535	-0.000973062	0.00113743
2.65	-0.000154256	0.00122329	0.00301842	0.00132527										2.65	-0.0005665	-0.00527	-0.00196417	-0.00102779	-0.00346083	0.000902308	-0.00154077	0.000575	-0.00360007	-0.00149817	-0.00354652	-0.00164343	-0.00261667	-0.000536053	-0.0030675	-0.0002768	0.0029205	-0.00258	-0.00077	-0.0012531	-0.00192186	0.000331222	0.00021875	0.0022603	0.0230124	-0.00107267	0.00208	0.00918933	-0.0012648	-0.00357	-0.00143	-0.00327	-0.002765	-0.00265131	-9.42857e-06
2.7	-0.000940344	-0.00531178	0.00215276	0.00225358										2.7	0.0008298	-0.0065725	-0.0005165	0.000318179	-0.00207213	-0.000440462	-0.003553	-0.001495	-0.00397907	-0.0012985	0.0023962	-0.00139093	-0.00384667	-0.00199374	0.00189	0.001053	0.001035	-0.00132	-0.000874	-0.001925	-0.00321	-0.00222	-0.002865	0.0016291	0.0192891	-0.00127	0.000398667	0.00415	-0.0012368	-0.00189	-0.00222	-0.00115533	-0.001897	0.000114	-0.000257286
2.75	0.00101601	-0.00237168	-0.00520204	0.000636249										2.75	-0.00091265	-0.0038825	0.000609583	-0.00155446	-0.00275658	-0.000484692	-0.00124646	-0.0007665	-0.0046272	-0.003235	0.0005002	-0.000271417	0.000528	-0.002239	-0.0016725	-0.00137	0.002405	-0.000707	-0.00474	-0.0006053	-0.00233986	-0.00196997	-0.00128425	3.74e-05	0.0124992	0.000826667	0.00165733	0.005884	-0.002132	-0.00149	-0.000394	-0.00608333	-0.007225	-0.000231087	-0.00232486
2.8	0.00460713	-0.00302839	-0.00162958	-0.000274432										2.8	-0.001331	-0.003363	0.000491667	-0.00208846	-0.00068425	-0.000562	-0.00162054	0.0017655	-0.00362153	-0.0024465	-0.00210038	0.00507514	-0.00681	-0.00247957	-0.0018425	-0.001934	-0.004095	-0.00437	0.00066	-0.00263	-0.00311907	-0.00288267	-0.00067775	0.0010107	0.0059922	0.00206367	-2.33333e-05	0.00389	-0.00152418	0.00205	-0.00243	-0.002171	-0.008085	-0.00183593	-0.00413614
2.85	-0.00335201	-0.00375667	-0.00276925	4.69732e-05										2.85	-8.475e-05	-0.00062125	-0.00159297	-0.00126229	-0.00445542	-0.00355417	-0.00198031	-0.00968	-0.00417333	-0.00361533	0.001668	0.00991014	0.00419333	-0.00185868	-0.00060575	-0.0021148	0.00356	-0.0011	0.0015045	-0.0017145	-0.000323843	-0.00162856	-0.000398	0.0014567	-0.000453	-0.001662	-0.00221553	0.00432667	0.0012526	-0.00306	-0.00176	-0.00283833	-0.004355	-0.0054696	-0.000575571
2.9	-0.0048526	0.000883403	-0.00474878	-0.000628121										2.9	-0.00077925	-0.003165	-0.00121008	-0.00136921	-0.00138745	0.0001545	-0.00102154	-0.001255	-0.00278011	-0.00419983	-0.00158906	0.00459721	0.00139067	-0.00234111	-0.00339	-0.0020564	-0.001055	-0.000174	-0.002035	-0.00249716	-0.000201571	-0.00216363	-0.0032545	-6.61e-05	-0.00163	0.000954333	-0.00103133	0.00517367	0.0002804	-0.00121	-0.000396	-0.001052	0.004234	-0.007462	-0.00569429
2.95	0.00166861	-0.000104351	-0.00256427	-0.00017078										2.95	-0.00166615	-0.00340007	-0.00169583	-0.00223145	0.0008855	0.00230902	-0.00233772	-0.001044	-0.00451553	-0.00318833	-0.0029145	0.000995	-0.000321667	-0.00187032	0.00165075	-0.0005605	0.0015565	-0.0033	0.0007	-0.0019879	-0.002586	-0.00251	-0.00173725	0.00029	-0.00487	0.00317667	0.000501	0.00472633	0.0007738	-0.000344	-0.00143	0.00254	-0.004295	-0.00307333	-0.00204143
3	-0.00615644	-0.00115473	-0.00155557	-0.00282981
3.05	0.00336631	0.00152589	0.00115058	0.00286384											after
3.1	0.000240054	-0.0038997	-0.00349881	-0.00375405										time (sec)
3.15	0.0051892	-0.00860952	0.00170933	-0.00131264										0	-0.000563087	0.0013971	0.000462125	-0.000380502	0.0034733	-0.00231294	-0.000455909	0.001835	-0.00150554	-0.00280508	-0.00154583	-0.000777	-0.00176818	-0.00167167	-0.000856571	-0.00127289	-0.000525	0.00211071	-0.00295089	-0.00207002	-0.00417703	-0.000626276	-0.00142078	-0.00246533	-0.00338376	0.0018732	-0.002055	-0.0025726	0.00997533	-0.00172	-0.0008	0.00078125	-0.00106	-0.00164595	0.000213346
3.2	-0.000804464	-0.00547258	0.00011006	-0.00203289										0.05	-0.000276217	-0.0032386	0.00215063	0.000967511	0.00352397	-0.00275044	-0.00156909	-0.00376	-0.00165934	-0.00131904	-0.00197866	-0.000214842	-0.000812393	0.000825111	-0.00400671	0.00119116	0.001058	0.00260686	-0.0013084	-0.000457754	-0.00409997	0.00164621	0.000141465	-0.00232306	0.00202153	0.0025775	-0.0015375	-0.0008268	0.0119567	-0.002045	0.00107655	-0.00142047	-0.0022283	0.0005265	-0.00264846
3.25	-0.00178672	-0.00051934	-0.000304524	0.00352497										0.1	0.00043553	0.0005647	0.00166175	0.00161398	0.00211187	-0.00216654	-0.00203582	0.00151	0.000170951	-0.00192303	-0.00129259	0.000938421	-0.00419041	-0.00150089	-0.000115714	-0.0019036	0.0017345	0.00465	-0.00150932	-0.00147659	-0.00324463	0.00213289	0.000146063	-0.00234559	0.00355359	0.0051783	0.000534	0.009176	0.011855	-0.00236	0.002845	-0.00114606	-0.00121708	-0.00098365	-0.00246162
3.3	0.00134914	-0.00332338	0.00167677	0.00851211										0.15	0.00194639	9.7e-05	0.0025191	0.00315673	0.00464257	-0.00166363	0.000723573	0.002229	0.00159376	0.000247474	-0.000992172	0.00175542	-0.00228559	-0.00204167	-0.000522857	0.00110531	5e-06	0.00139714	-0.00157614	-0.000740025	-0.000844042	0.00301051	0.00203557	-0.00167457	0.000605176	0.0018413	-0.0024275	0.020768	0.0145817	-0.00684	0.0010325	-0.00235775	-0.005385	0.00155229	-0.00299769
3.35	-0.00497495	-0.00091117	-0.000267239	0.012077										0.2	0.00568693	-0.0024695	-0.00120929	0.00535393	0.00735468	0.00158011	-0.00283581	-0.0008955	0.00610354	0.00158824	0.00222538	0.00106289	-0.00286565	-0.00199087	-0.000564	7.63158e-05	-0.0011375	0.00348429	-0.000624973	-0.000558404	0.00232982	0.00391174	0.00273647	-0.000278811	-0.000243941	0.0012703	-0.0017705	0.0254778	0.0167682	-0.008345	0.010125	-0.0009835	0.0010961	-0.0012338	-0.00172352
3.4	-0.00315217	-0.00411784	-0.00435955	0.00555886										0.25	0.0130521	3.05e-05	0.000310958	0.006337	0.0099164	0.00223359	0.000366364	0.00304155	0.0130972	0.00476093	0.00343859	0.00273195	-0.00283294	-0.00169811	0.000642286	0.000809984	0.00234	0.0131029	0.00287486	0.000685836	0.00803705	0.00643134	0.00589552	0.00399796	0.00440676	0.00652946	-0.00295325	0.0338144	0.0292033	-0.00413	0.015065	0.00248415	4.5e-05	0.00219995	-0.00179769
3.45	-0.000668318	-0.00634031	-0.00643613	0.00700389										0.3	0.0249043	0.003439	0.00130279	0.00657211	0.0165637	0.00592789	0.00315846	-0.005145	0.0216732	0.00736413	0.00440772	0.00203137	0.003698	0.00396189	0.00145232	-0.000378684	0.0047485	0.0156986	0.00713569	0.00382887	0.0159343	0.0113126	0.00820793	0.0116897	0.0145105	0.0087332	-0.002237	0.041386	0.0375725	-0.00738135	0.0166995	0.00662219	0.0013942	0.00670565	0.00635325
3.5	0.00082401	-0.000143398	-0.00372982	0.00246076										0.35	0.0385939	0.00875447	0.00594479	0.0190874	0.0272044	0.0236727	0.0105127	0.002995	0.0333444	0.0194455	0.0146295	0.00861495	0.0084147	0.00546906	0.004878	0.00385258	0.0071225	0.0267172	0.0210762	0.0121613	0.0355776	0.0223503	0.0147813	0.0275383	0.0178479	0.0186669	-0.000246675	0.0504	0.0485083	-0.00654	0.016805	0.0128013	0.0277332	0.0179322	0.0286154
3.55	0.00135161	-0.000209574	-0.00463054	4.65766e-05										0.4	0.0574813	0.0309335	0.0298083	0.0395399	0.0373853	0.0472541	0.0427809	0.00984	0.0464549	0.0368016	0.0387317	0.03499	0.0299771	0.0271583	0.0130721	0.02352	0.02065	0.0473286	0.0403617	0.0362011	0.0597344	0.0421359	0.0357519	0.0540325	0.0523335	0.03883	0.0524	0.05862	0.0590108	0.02695	0.0344	0.0272613	0.05737	0.0416514	0.04629
3.6	-0.00262295	-0.00419465	-0.000925185	0.00205335										0.45	0.0763128	0.05518	0.0571042	0.0709822	0.0616467	0.0661037	0.0583818	0.04575	0.0601439	0.0540316	0.0601862	0.0584368	0.0595294	0.0464611	0.0465286	0.0450421	0.0433	0.0596714	0.0525875	0.0548607	0.0748861	0.0562083	0.0549093	0.0712516	0.0769588	0.05699	0.0783	0.07158	0.0703583	0.0731	0.04745	0.0506812	0.07269	0.066605	0.0641538
3.65	0.00135283	0.000570697	-0.00379737	0.000771628										0.5	0.0604633	0.03949	0.0439417	0.0535644	0.0464343	0.0445792	0.0432455	0.0294	0.0514561	0.0416132	0.0431	0.0456421	0.0475941	0.0311109	0.0358714	0.0282158	0.02995	0.0512857	0.0429521	0.0433672	0.064175	0.0470583	0.0445744	0.0592057	0.0552941	0.0367	0.06055	0.06572	0.0614333	0.04535	0.03165	0.0373	0.06421	0.04932	0.0482769
3.7	-0.00210356	-0.000613886	-0.000984901	0.00514292										0.55	0.0485852	0.032608	0.0330258	0.0351209	0.0338163	0.0378915	0.0344909	0.0169	0.0449366	0.0306461	0.0297393	0.0310958	0.0330359	0.019815	0.0185819	0.0216532	0.017	0.0445429	0.0340456	0.0305323	0.0527469	0.0375487	0.0322088	0.0488082	0.0375806	0.026535	0.03525	0.05988	0.05285	0.0366	0.02065	0.0251063	0.05291	0.0347217	0.0304646
3.75	-0.00204034	-0.0018611	-0.00348574	-0.000958296										0.6	0.0378872	0.025755	0.0217812	0.0257149	0.0227436	0.0252598	0.0233318	0.008785	0.0410756	0.0220776	0.0244434	0.0182074	0.0198094	0.0145624	0.0173114	0.0134431	0.007415	0.0360714	0.0275883	0.0201423	0.0443801	0.0295894	0.0218623	0.038611	0.0267694	0.017432	0.020235	0.05334	0.0432951	0.04075	0.00623	0.0202325	0.04326	0.0270084	0.0192515
3.8	0.000568794	-0.00486197	-0.000708595	0.00535173										0.65	0.0357039	0.0218951	0.0133973	0.0198057	0.0154845	0.0192222	0.0213718	0.007715	0.0345263	0.0170001	0.0186769	0.0128474	0.0112957	0.0102792	0.00883714	0.00836316	0.008675	0.0288729	0.0223673	0.0128916	0.0360345	0.0224461	0.0164177	0.0302128	0.0193782	0.0144285	0.0129135	0.0453	0.0376917	0.025065	0.006805	0.0183339	0.0343	0.0187505	0.0108803
3.85	-0.000341612	-0.00304027	0.00259017	-0.0018275										0.7	0.0326633	0.015997	0.00871221	0.0165908	0.0158763	0.0155108	0.0123355	0.0049	0.0309388	0.0114064	0.0107417	0.00965578	0.00552875	0.00406767	0.00305771	0.00570489	0.00893	0.0233481	0.017525	0.00827522	0.0279911	0.0178637	0.0116762	0.02208	0.0110584	0.0139331	0.007545	0.0321428	0.0317642	0.027935	0.00754	0.0147775	0.025726	0.0134585	0.00818692
3.9	-0.00640629	0.00244086	-0.00548916	0.000605203										0.75	0.0259156	0.0157441	0.00368865	0.0110431	0.0150421	0.0102071	0.00648364	0.0016	0.0268341	0.00620101	0.00862579	0.00658661	0.00208769	0.000821778	-0.000765286	0.00376858	0.00562	0.0186549	0.0140117	0.00573113	0.0221361	0.0135172	0.00826304	0.0162413	0.00330424	0.0111752	0.00484775	0.024374	0.024175	0.02071	0.006105	0.0104387	0.020329	0.0114361	0.00507077
3.95	0.000508619	-0.0050068	-0.00202238	-0.00129242										0.8	0.0211297	0.0112258	0.0033303	0.00978964	0.0177889	0.0111336	0.00446673	-0.00261	0.0251915	0.00322411	0.00279334	0.00605956	0.000469	-0.000781817	0.000952143	-0.000138826	-0.00064	0.0165729	0.0100033	0.00396744	0.0188955	0.0110812	0.00605763	0.011456	0.00379746	0.0113743	0.005005	0.017018	0.024506	0.0102	-0.001471	0.0119997	0.0127999	0.0108012	0.00253146
4	-0.00138431	-0.00703243	-0.00656536	-0.000970485										0.85	0.0171033	0.007621	2.7e-05	0.00935747	0.0174126	0.00422859	0.00374632	0.002025	0.0219303	0.00256587	0.00400484	0.00353349	-0.000640938	-0.000274667	-5.24286e-05	0.000471947	-0.0014845	0.0157457	0.00837574	0.00297085	0.0153167	0.00826558	0.0045704	0.0083456	0.00787235	0.0109632	0.00115225	0.009208	0.0178249	0.0016	-0.002782	0.0119389	0.0068026	0.0141686	-0.00213738
4.05	0.0015555	-0.00292022	-0.000879501	0.000329872										0.9	0.0140376	0.003638	0.00149509	0.0107123	0.0164799	0.00744251	-0.00103636	0.004355	0.0171591	0.00245726	-0.00066331	0.00196045	-0.00105925	0.000182094	0.00172371	0.00191079	0.003235	0.0137243	0.00632172	0.00035929	0.0135173	0.00729509	0.00256255	0.00694965	0.00416212	0.013024	3.025e-05	0.006798	0.0120192	0.00154	-0.003385	0.00766875	0.0046403	0.0102668	-0.0015573
4.1	-0.00320484	0.00282039	-0.0028144	-0.00340671										0.95	0.011186	0.002749	-0.00155979	0.0126641	0.0141728	0.00464667	-0.00104745	-0.001845	0.0178716	0.00254824	-0.000349069	0.00103033	0.000146187	-0.001835	-0.000294286	0.000495158	0.0011875	0.01077	0.00456384	0.000437066	0.0122254	0.00647193	0.00298187	0.00460379	0.00136906	0.0107708	-0.000599352	0.002358	0.00703208	-0.001143	0.003575	0.00615438	0.0028404	0.00989965	-0.00201269
4.15	0.00325462	-0.000386268	0.000307656	0.0020972										1	0.00751431	-0.0001053	-0.000409739	0.0079808	0.0101452	0.00379307	-0.00217605	-0.00438695	0.0165116	0.00359821	-0.000999517	-0.000449056	-0.00308031	-0.00149014	-0.00300729	6.25263e-05	0.0002025	0.00846914	0.00450713	0.000718888	0.0102798	0.00479523	0.00191404	0.00320533	0.000229765	0.0089958	-0.00161725	0.00158	0.00486658	0.001412	-0.002965	0.00419125	0.00179369	0.00701975	-0.00144505
4.2	-0.000594494	-0.00182137	-0.00520774	-0.00112296										1.05	0.003976	0.0024745	-0.000306609	0.00763536	0.00963402	0.00158441	-0.00170073	-0.00159	0.0139878	0.00326686	-0.00255866	-0.00124033	-0.00267094	2.61111e-05	-0.001102	-0.00127468	-0.002397	0.006513	0.00203583	0.000151464	0.00943765	0.00493717	0.00208849	0.00151599	-0.00135224	0.0102908	0.0012725	0.0003792	0.00279967	0.000768	-0.002015	0.00304394	0.0002147	0.0016658	-0.00433212
4.25	-0.00359495	0.0034003	-0.00627619	-0.000239241										1.1	0.00272438	0.0019632	-0.00285713	0.0052027	0.00603403	0.000862407	-0.000534	-0.003825	0.0117514	0.00357563	-0.00148597	-0.000565611	-0.00158944	0.00104817	-0.00137756	-0.000699579	-0.00367	0.00775429	0.00127244	-0.00138659	0.00921562	0.00491584	0.00136984	0.000697438	-0.00174418	0.0092321	-0.0012325	-0.000216	0.00222167	-0.00259	-0.001375	0.00100687	0.000786	0.0033881	-0.00136008
4.3	0.00253409	0.00201889	-0.00623952	0.00281873										1.15	0.00109849	-0.0011949	-0.00194204	0.00292334	0.002761	0.0034134	0.00336091	-0.003923	0.0102346	0.00311276	-0.00150431	0.00066705	-0.00141394	-0.00212117	-0.000703429	3.24211e-05	0.001201	0.00833571	0.000507368	-0.000748567	0.00763779	0.00430498	0.00157526	9.99533e-05	-0.000936471	0.0131067	-0.00177125	-0.000848	-0.00252167	4.5e-05	0.000205	0.00604573	-0.0021347	0.00114859	-0.00372331
4.35	-0.00418241	-0.000597245	-0.00360364	-0.00041042										1.2	8.18667e-05	-0.000668	-0.00117225	0.000686659	0.00315524	0.00529544	-0.000958545	9.5e-05	0.00833985	0.00201148	-0.00442728	-0.00122428	-0.00185431	0.000875278	-0.001282	-0.00190137	-0.0039495	0.00740286	-0.00011466	-0.0013896	0.0085237	0.00329009	0.0015093	-0.000277401	-0.00376776	0.0093191	0.000297175	-0.002048	-0.001295	-0.00531	0.00276	0.00633244	-4.41e-05	0.00184703	-0.00191931
4.4	0.00306331	-0.00399179	-0.00554727	0.00175073										1.25	0.00274809	0.0009085	-0.000309391	0.00103175	0.00052031	0.00240235	0.000175	-0.001525	0.00621941	0.000600918	-0.00267188	-0.00103939	-0.00118006	-0.00297848	-0.00331829	-0.00137363	9.95e-05	0.00898857	-0.000832064	-0.00185967	0.00767794	0.00259042	0.00164638	-0.000199075	-0.00383752	0.0062433	-0.00099075	-0.0019688	0.00164417	-0.00672	-0.00021587	0.00814494	-0.0018085	-0.00101405	-0.00221
4.45	-0.00215238	-0.00144535	-0.00325614	-0.000952938										1.3	0.00438267	-0.001385	-0.0016273	0.000560805	0.000757172	0.00199785	-0.000125455	0.0065845	0.0055918	0.00132126	-0.000922429	-0.000865783	-0.000517688	-0.00273652	0.00282857	-0.00184721	-0.003075	0.01021	-0.00105037	-0.00106475	0.00535689	0.00201591	0.00167561	0.000875889	-0.00264978	-2.85e-05	-0.0003825	-0.002306	0.00345917	-0.007225	-0.00059	0.00653219	0.00013891	-0.0009288	-0.00336042
4.5	0.0028691	-0.000276791	-0.00412117	0.0011086										1.35	0.00433533	-0.00085011	-0.000316043	1.09091e-05	0.00140525	0.00145415	0.000772909	-0.0024005	0.00634841	0.00148489	-0.00144843	-0.001853	-0.00213812	-0.000738694	-0.00268086	-0.00124553	0.004055	0.0150386	-0.00147179	-0.00194792	0.00400632	0.00135712	0.00112245	0.000698222	0.00105731	-0.001149	-0.00264095	-0.0045175	0.00130083	-0.00317	-0.002735	0.0118021	-0.00117533	-0.00326375	-0.000685627
4.55	0.00188768	-0.00354607	0.000627745	-0.000834036										1.4	0.0054088	-0.002968	-0.000728783	-0.000880386	0.00155017	0.000231692	-0.003495	-0.000225	0.0061271	0.00210466	-0.00452179	0.00101762	-0.00159669	-0.00200883	-0.00275571	-0.00226842	-0.003525	0.0155586	-0.000454926	-0.00177939	0.00364096	0.000862003	0.000505535	-1.43949e-06	0.00810506	-0.0028383	-0.001451	-0.004885	0.00205	-0.000715	-0.00341	0.00825812	-0.0006292	-0.00193778	-0.000918667
4.6	-0.00260435	0.00213191	-9.57897e-05	0.00150839										1.45	0.00640759	-0.0012145	-0.000283326	-0.00280702	0.00233924	0.000152338	0.000329	0.001495	0.00496797	0.0021193	0.000464693	2.93889e-05	-0.00239019	-0.00334611	-0.00261286	-0.000607005	0.002497	0.00560286	0.000775494	-0.00200216	0.00164849	0.000704198	-5.24884e-05	-0.000935489	0.00384835	-0.00192595	-0.00154	-0.00301333	0.001565	-0.00428	-0.00305	0.00406731	1.12e-05	0.0002952	-0.00336717
4.65	-0.00606013	-0.00707836	-0.00308255	0.00125988										1.5	0.00603004	-0.0018989	-0.00118742	-0.00249762	0.00183321	-4.98462e-05	-0.00270518	-0.00014	0.00447329	0.000427579	-0.0031708	-0.000852489	-0.00149119	-0.00101936	-0.00328529	-0.00109832	-0.002845	0.00974457	0.00110323	-0.00292901	0.00115949	0.000842102	0.000193349	-0.000961829	0.00683529	-0.002038	0.001107	-0.004666	0.00159667	-0.00517	0.00549	0.00242262	0.0007491	-0.00129525	-0.00178717
4.7	-0.000520404	0.000684345	-0.00189644	-0.00110848										1.55	0.00545333	0.0005261	-0.00122739	-0.00279546	-0.000606345	-0.000331154	0.000822273	-0.001704	0.00492278	0.00266671	-0.00315368	-0.002063	-0.00188931	-0.000914833	-0.000279857	-0.00171151	-0.00122	0.00733507	0.00015177	-0.00224139	0.000238522	0.000509889	-0.00023293	-0.00160279	0.00867358	-0.001223	-0.00162125	-0.00394333	0.00484917	0.002975	-0.000252	0.00146481	0.0009911	-0.0029095	-0.00200917
4.75	-0.0044317	2.76672e-05	-0.000648418	0.00104377										1.6	0.00484118	-0.000186	-0.00225552	-0.00461568	0.000442793	-0.00163261	-0.00252864	-0.004949	0.00372934	0.000669757	-0.000849212	-0.00181739	3.7625e-05	4.49056e-05	-0.00128367	-0.00112205	-0.003675	0.00627271	-0.000425413	-0.00247645	0.000839841	0.000701847	-0.00121396	-0.00157117	0.005463	-0.00165236	-0.00169852	-0.00512667	0.00770617	-0.0022705	0.00204	-0.00101231	-0.0007165	-0.00273155	-0.000556
4.8	0.00326986	-0.00245425	-0.00470487	0.000559792										1.65	0.00349371	-0.0018815	-0.00351991	-0.00285005	-0.00224434	-0.000832	0.00197136	0.000645	0.00200231	0.000496757	-0.000519556	-0.00272028	-0.00104431	-0.0020415	0.000658857	0.00165379	-0.00388	0.00276286	-0.000576783	-0.00214581	0.00104328	-0.00029756	-0.00121909	-0.00116378	0.00501368	-0.0013973	-0.0013837	-0.00561333	0.00730167	-0.002177	-0.001195	4.39531e-05	-0.0011149	-0.00439098	-0.00230855
4.85	0.00144001	0.000548504	-0.00266114	-0.00270537										1.7	0.00478956	-0.0016631	-0.00166587	-0.00418179	-0.00113655	-0.00137385	0.00409255	-0.007055	0.00327401	0.000712365	-0.00133331	-0.00115722	-0.00110281	-0.000742222	-0.00169429	0.000717479	-0.00282	-0.000675143	-0.00189997	-0.00214598	-2.66471e-06	-0.000945387	-0.00104537	-0.0021616	0.00739471	-0.0022296	-0.00249475	-0.00554667	0.00797662	-0.00401	-0.00148	-0.00137237	-0.002276	-0.00407655	-0.000623636
4.9	-0.00116698	-0.00141447	-0.00362327	0.000488768										1.75	0.00621286	-0.000295778	-0.00177922	-0.0039729	-0.00219814	-0.0019696	0.00225655	0.0023485	0.00324452	-0.000554	0.00158149	-0.0019335	-0.000189625	0.000218228	-0.00121057	-0.000142421	-0.00211	0.000557571	-0.00141465	-0.00177074	0.00116104	-0.00088806	-0.00144714	-0.00208235	0.0112645	-0.002955	-0.00240825	-0.00588667	0.010345	-0.004942	0.001025	-0.00258187	-0.0008153	-0.00416375	-0.000367455
4.95	-0.00416699	-0.000568006	-0.0050451	0.000575591										1.8	0.00489133	-0.00544356	-0.00260988	-0.00237412	-0.000211759	-0.00289443	0.000451091	-0.0056	0.00182429	0.000761559	-0.00270643	0.000591889	-0.000504062	-0.00107675	0.00148986	-0.000604579	-0.000901	0.000174571	-0.00210925	-0.00215937	0.000467768	-0.00162732	-0.0012262	-0.00239198	0.00886235	-0.0018143	-0.0026075	-0.00605	0.0078175	-0.000846	-0.00226	-0.00382256	-0.0023696	-0.00305035	-0.00109682
5	-0.0032454	0.00262265	-0.00341684	-0.00265326										1.85	0.00317956	-0.000469667	-0.00293039	-0.00467179	0.000562345	-0.00197738	-3.54545e-05	0.00194	0.0017021	-0.000540378	-0.00376678	-0.00163567	-0.00173263	-0.000229253	-0.00117243	0.000155368	-0.001655	4e-05	-0.00183772	-0.00193599	0.0016519	-0.00152536	-0.00169972	-0.00288036	0.00883053	-0.0021835	-0.0005425	-0.00775333	0.00549167	-0.0004305	-0.001396	0.000510687	-0.0005514	0.0005882	-0.00167645
5.05	0.00229455	0.00099072	0.00165052	-0.00224026										1.9	0.0025376	-0.00178167	-0.00147987	-0.00268596	-0.000883931	-0.00118208	-0.002978	-0.00167	0.000310205	-0.000354606	-0.00183307	-0.00328704	0.00107362	-0.00023825	0.000314286	-0.00149376	-0.0014895	-0.00178571	-0.00118028	-0.00248624	0.00162855	-0.00141679	-0.000463372	-0.00275619	0.0110785	-0.00115289	-0.000548947	-0.00830333	0.00226892	-0.0037125	-0.000142	0.000952562	-0.00185487	0.00418113	-0.00165636
5.1	0.000857905	-0.0026096	-0.00393529	-0.00262445										1.95	0.00143333	-0.00243822	0.00089828	-0.00230494	-0.00240117	-0.00110234	-0.00112364	-0.00709	-0.0006264	-0.00109324	-0.00320537	-0.00124741	-0.0015885	0.000522187	-0.000363286	-0.000478821	0.0019125	-0.00167857	-0.00145993	-0.00132528	0.00202157	-0.00178075	-0.000530533	-0.00280014	0.0131078	-0.0007073	-0.003805	-0.00450333	0.00169583	-0.005345	-0.00246	-0.00202269	0.0001198	0.0033762	-0.000941545
5.15	0.00053791	-0.00182577	-0.000671422	-0.00339817										2	0.003205	-0.00255344	0.00205113	-0.00351667	-0.001223	-0.00338724	-0.00127091	-0.007265	-0.0013261	-0.00221581	-0.00310115	-0.000234071	-0.000669438	0.00031475	-0.00209686	-0.00219263	0.0011	-9.85714e-05	-0.00269107	-0.00159028	0.00103973	-0.00229812	-0.000441814	-0.00317408	0.00824411	0.000716	0.00055	-0.00524333	0.00254633	0.002065	-0.0014995	-0.00292988	-0.00047094	0.00067075	-0.00217082
5.2	-0.00122025	-0.00333243	0.00116909	-0.00350148										2.05	0.00290231	-0.00464444	-6.19565e-05	0.00093769	-0.000143207	-0.00251304	-0.000600545	0.00614	-0.00152544	-0.00249611	-0.00339115	-0.000188135	-0.000711125	0.00140837	-0.00385429	0.000131158	-0.000675	-0.00157043	-0.00274019	-0.00234633	0.00100138	-0.00235369	0.000443279	-0.00275296	0.00394982	-0.0001241	-0.001204	-0.00331133	0.00223917	0.000815	0.00155	-0.000783875	-0.001162	-0.000349	-0.00129064
5.25	0.00119329	0.00561132	-0.000323364	-0.00308838										2.1	0.0035309	-0.000356444	0.000890348	0.00101495	-0.00140434	-0.00193851	-0.00101536	-0.00162	-0.00094839	-0.00341931	-0.00294107	-0.000763906	-0.000290769	0.00110844	0.00175714	-0.00112111	0.00038	-0.000297	-0.00197341	-0.00160789	-0.000229397	-0.00224078	0.000334651	-0.0026484	0.000478529	-0.0006091	-0.001935	-0.00422667	0.00267985	-0.001975	-0.0005425	-0.00215444	-0.00092441	-0.00160035	-0.00086607
5.3	0.000542878	-0.000270553	-0.00364585	-0.00126202										2.15	0.00274816	-0.00102556	0.000556261	0.000275857	-0.001561	-0.00090524	-0.000279273	-0.003081	-0.00219082	-0.0032958	-0.0029387	-0.000990888	-0.00136819	0.00215687	0.000644857	0.000130947	0.001268	0.00323429	-0.00243289	-0.0017242	-0.000372162	-0.00177599	0.00232259	-0.00253435	-0.00275665	-0.0015643	-0.00218925	-0.00558333	0.00500917	-0.002758	0.00045	-0.002651	-0.00340866	-0.0012427	-0.000889667
5.35	0.00125923	-0.00183984	0.00214656	-0.00387468										2.2	-0.00121042	-0.00342756	-0.000918604	-4.70238e-05	-0.0013031	-0.00235444	-0.00100827	-0.002905	-0.000916856	-0.00412044	-0.0036323	-0.000219382	-0.000280963	0.000327875	0.000622571	-0.00211674	-0.001454	0.000821714	-0.0025534	-0.00143773	-0.00209532	-0.00192222	0.000108488	-0.00156728	-0.00490706	-0.0022346	0.0002326	-0.00448233	0.00596058	0.0005	0.001065	0.00076625	-0.00161601	-0.0032347	0.000202667
5.4	0.000153301	0.00324764	-0.00264347	-0.000535368										2.25	-0.00148598	-0.001	-0.000903261	0.000144454	-0.00149976	-0.00216244	0.000687636	0.00233	-0.00212337	-0.0042662	-0.00171256	-0.000631235	-0.000194775	0.00273285	-0.00129043	-0.00170763	-0.00451	0.00144457	-0.00306241	-0.000421423	-0.00163149	-0.00112966	-0.000516102	-0.000952333	-0.00501153	-0.0021814	0.0006155	-0.00432333	0.00586167	-0.0039105	-0.00293	0.00234307	-0.0034697	-0.0022449	-0.00392778
5.45	-0.0017387	-0.000996886	-0.0036054	-0.00497796										2.3	0.000334856	-0.000954289	-0.00145022	0.000231171	-0.000236552	-0.00184116	-0.00302382	-0.0024985	-0.00244321	-0.00474336	-0.00304665	-0.00114529	-0.00210927	0.000803875	-0.00216429	-0.00225553	-0.00587	0.000842857	-0.00268487	-0.000719679	-0.00226904	-0.000992597	-0.00133443	-0.000599109	0.000553824	0.00064924	-0.00110875	-0.00513667	0.005153	0.001235	-0.00235	0.00169593	-0.0011945	-0.00383819	-0.00117844
5.5	0.004007	-0.00145671	-0.0056901	-0.000370302										2.35	0.000197778	-0.00170156	-0.00467704	0.000292244	-0.00270752	-0.0021824	-8.90909e-05	-0.000948	-0.00280362	-0.00201598	-0.00246634	-0.000182353	-0.00248088	-0.0001009	0.00147786	-0.000242	0.0015645	0.000907857	-0.00196059	-0.00141298	-0.00303444	-0.00174811	-0.000520736	-0.000908796	-0.001783	0.000148	-0.00064	-0.00525	0.00298333	0.000208	0.001748	0.000454533	0.0006041	-0.0017265	-0.000723267
5.55	-0.00140451	-0.0013976	-0.00221391	-5.67231e-05										2.4	1.80444e-05	-0.00107111	-0.00317052	0.0011557	-0.00212176	-0.00040412	-0.00291818	0.003142	-0.00282549	-0.00168387	-0.00220458	-0.000948294	-0.00305119	-0.000362267	-0.00223529	-0.000676105	-0.00031	0.00140606	-0.0013885	-0.00223348	-0.0021855	-0.00135401	-0.000671095	-0.0012197	1.82588e-05	-0.0018016	0.00047325	-0.00580667	2.16667e-05	-0.0022975	-0.002185	0.0049134	-0.0012665	-0.0039155	-0.000654667
5.6	0.000946733	0.00304568	-0.000311373	0.00253076										2.45	-0.000283044	-0.000382	-0.00379452	0.0022249	-0.00194372	3.2532e-05	-0.00322573	-0.001671	-0.00313835	-0.000905765	-0.00158928	-0.00140276	-0.00208888	-0.000523067	-0.00353557	-0.00254737	-0.00306	0.00113286	-0.00252133	-0.0018332	-0.00219013	-0.00160145	-0.000199558	-0.00110559	-0.00101308	-0.00032691	0.00116025	-0.00832	0.00253164	-0.00313	0.0006	0.00132467	-0.0019097	-0.003863	-0.00168133
5.65	-0.00596545	-0.00303303	-0.0013086	0.00010848										2.5	0.00168138	-0.00106893	-0.00296661	0.00160373	-0.00244913	0.00122707	-0.00182045	0.000545	-0.00200945	0.000107185	-0.00201617	-0.001531	-0.00276881	0.000603867	0.000293857	-0.0023612	-0.00635	0.00142843	-0.00107029	-0.000596032	-0.00294869	-0.00242964	-0.000772628	-0.000956335	-0.00439406	-0.0022326	0.00021875	-0.0104667	0.0029	-0.0050635	-0.002065	0.000843173	-0.0004049	-0.00428765	-0.00106767
5.7	-0.00113972	0.00231393	-0.00137753	-0.00202388										2.55	8.26444e-05	-0.00189722	-0.00360648	0.00203674	-0.000942448	-0.000111392	-0.00119336	-0.00417	-0.00346132	0.000309621	-0.00140685	-0.000395	-0.000296612	-0.0005004	-0.001044	-0.000841842	0.000288	-0.00128143	-0.00250762	-0.00042313	-0.00309026	-0.00171534	-0.00128714	-0.00116923	-0.00394384	-0.0016899	-0.000942922	-0.00572	0.00139364	-0.006005	0.002325	-0.0038604	-0.0013213	-0.00304975	-0.000996622
5.75	0.00330193	-0.00134902	-0.00425781	-0.00359454										2.6	0.000967956	-0.00208556	-0.00463557	0.00174253	-0.000389586	0.00166112	-0.00126573	0.0002525	-0.00319959	-0.0008746	-0.00222965	-0.00229512	-0.00104975	0.00127293	-0.00399843	-0.00153574	0.001095	-0.00102143	-0.00170055	-0.000391057	-0.00288598	-0.00237747	-0.000809074	-0.00145365	-0.00150856	0.0004202	0.0021875	-0.00951667	0.00329818	-0.00362	0.00231825	-0.003296	-0.0019574	-0.004214	0.000634444
5.8	0.000231013	-0.00428723	-0.00262927	0.00172894										2.65	0.00237125	-1.75556e-05	-0.00480722	0.000884537	-0.000506172	0.00244437	-0.00333509	0.0001	-0.003657	-0.00111718	-0.00306296	0.000775494	-0.00077025	0.000130333	-0.003124	-0.00192047	-0.001225	0.00246443	-0.002568	-0.000405389	-0.0020733	-0.00258039	-0.000581233	-0.00214518	0.000163687	-0.001327	0.004054	-0.00417	0.00383909	-0.00049	6.5e-05	-0.00214087	-0.0019484	-0.0027628	-0.00133678
5.85	0.00467273	0.00818175	-0.00276002	-0.0020612										2.7	0.00355428	-3.15556e-05	-0.00458374	0.000916585	-0.000905376	0.00234812	-0.00120836	0.0003415	-0.00364677	4.10147e-05	0.000222	-0.000201471	0.000121812	-0.00330533	-0.000695871	-0.00245127	0.00402	0.007717	-0.00325843	-0.00055534	-0.000981248	-0.00324078	-0.00163103	-0.00243958	-0.00281919	-0.0027648	-0.001915	-0.00618333	0.00204	-0.002835	-0.000541	-0.00334813	-0.0025136	-0.00495085	0.0013151
5.9	-0.00497277	-0.000634822	-0.00432298	0.000617009										2.75	0.00619116	-0.00308767	-0.00440343	-0.000141854	-0.00186331	0.000468042	-0.00340591	-0.0039	-0.00288273	-0.000525364	-0.00163109	-0.000815247	-0.00130806	-0.000789133	0.000776571	-0.00277017	-0.00197	0.00700571	-0.00307052	-0.00015994	-0.00250639	-0.00328018	-0.0016934	-0.00144946	-0.00282969	-0.0027651	0.0015055	-0.00582667	0.00045	-0.003745	-0.001625	-0.00389013	-0.00182873	-0.00581124	-0.00353767
5.95	-0.00497066	0.000793232	-0.00522285	0.000414391										2.8	0.00681035	0.00121122	-0.00318087	-0.00111555	-0.00325531	0.00154987	-0.00216361	-0.004555	-0.00308212	-0.000685233	-0.001215	0.000115	0.000826887	-0.000950038	0.00239561	-0.00246357	-0.0013755	0.00595714	-0.00228631	-0.00181606	-0.00256555	-0.00355663	-0.00110609	-0.000860904	-0.00410082	-0.003202	-0.0035525	-0.00643	-0.00122545	-0.0008625	0.00158	-0.00272267	-0.0030779	-0.0030335	-0.00264444
6	-0.00164547	-0.00345128	-0.00338205	0.000211796										2.85	0.00826488	-0.000188067	-0.00389883	-0.00148174	-0.00341659	-0.000908833	-0.00171273	0.00453	-0.00298205	0.000671273	-0.00131214	-0.00116335	-0.00263512	-0.000933714	0.00357529	-0.00262881	-0.001045	0.00682677	-0.00289341	-0.00131755	-0.00247158	-0.00282934	-0.00153135	-0.000365877	-0.00319062	-0.00522878	-0.00181575	-0.00437	-0.00238	-0.00252	0.001461	-0.00267733	-0.00131554	-0.0031895	0.00115989
6.05	-0.000866135	-0.00254217	-0.00424653	-0.00375944										2.9	0.00585807	-0.00241667	-0.00305274	-0.0031257	-0.00234276	-0.00123841	-0.00384818	2.5e-05	-0.00408715	0.00203881	-0.0002095	-0.00220788	-0.00168225	-0.00142571	0.00243929	-0.00331553	-0.0013035	0.00178	-0.00266444	-0.000770327	-0.00296459	-0.00352788	-0.000356643	0.000157453	-0.00356062	-0.00435633	-2.05e-05	-0.00484	-0.00333891	-0.005865	-0.003011	-0.000539333	-0.0029784	-0.00312269	-0.00261667
6.1	-0.000595943	-0.00234883	-0.00181336	-0.00141633										2.95	0.00312181	-0.00272989	-0.00303078	-0.00207457	-0.00156003	-0.003145	-0.00258282	0.001505	-0.00320003	-9.96545e-05		-0.00214641	-0.00219781	-0.00231429	0.00273286	-0.00176832	0.00015	-0.00426	-0.00290503	-0.00113165	-0.00344755	-0.0028624	-0.00147255	0.000466802	-0.00490412	-0.00518956	-0.0005835	-0.00548	-0.000847273	6e-05	0.00114	-0.0011934	-0.003798	-0.00350274	0.00152911
6.15	0.00272935	-0.00150235	-0.00219155	0.00390731
6.2	-7.33275e-05	-0.000459025	-0.00760015	-0.0036151
6.25	-0.00319755	-0.0013841	-0.00413256	0.000105093
6.3	0.00293277	-0.00432231	-0.00707453	-0.00448206
6.35	0.00286368	-0.00327898	-0.00443794	-0.000725586
6.4	0.000132594	-0.00250407	-0.00142118	0.000865741
6.45	0.00124271	-0.00282967	-0.00610474	-0.00192761
6.5	0.00385359	-0.000873721	-0.00148775	0.000234503
6.55	0.00306998	0.00016961	-0.000857951	-0.000910007
6.6	-0.00259991	0.000425581	-0.00120946	0.000491166
6.65	-0.000185454	-0.00820308	-0.00252461	-0.00249233
6.7	-0.00793665	-0.00147824	-0.000268044	-0.000339194
6.75	0.00308028	-0.00363802	-0.00483657	0.000835566
6.8	-0.00324158	-0.00461677	-0.00268606	0.000633337
6.85	0.0044613	-0.00214188	0.0190203	0.00260536
6.9	0.000551391	-0.0031922	0.0277573	-0.00241637
6.95	-0.00342995	-0.00391148	0.0141358	-0.00209309
7	-0.00127432	-0.000783425	0.0141381	-0.00130776
7.05	0.00342722	-0.00450898	0.00595379	0.00260304
7.1	0.00388565	-0.00261565	0.00117321	0.002256
7.15	0.00329895	-6.5405e-06	-0.000972797	-0.00015654
7.2	-0.000155179	-0.000466341	0.00200889	-0.00413631
7.25	0.000115754	0.000245951	0.00447783	-0.00607772
7.3	-0.000926421	-0.0021733	0.00156272	-0.0024567
7.35	0.00591922	0.00167948	0.00322718	-0.00176181
7.4	0.000312377	-0.000811344	-0.0014472	0.00194985
7.45	0.00155713	-0.000286941	0.000252653	-0.000371956
7.5	-0.000914187	-0.00525616	0.00288965	0.000323004
7.55	0.00521695	0.00192501	0.00137149	-0.00101129
7.6	-0.000193241	-0.00297263	-0.00109262	0.000254446
7.65	0.000980177	0.000549111	0.00127036	0.000288146
7.7	-0.00142848	0.0037398	0.0013436	-0.00387258
7.75	-0.00338153	-0.00214203	-0.000979006	0.00310058
7.8	-0.00461097	-0.00266446	0.000305456	0.000208198
7.85	0.000278679	-0.000117966	0.00124514	-0.00225837
7.9	-0.00199585	-0.00201827	0.000345962	-0.000240575
7.95	0.0049127	-0.00130596	-0.000411751	-0.00506252
8	0.00361192	-0.00150628	0.00333053	-0.00299938
8.05	-0.000949346	6.49603e-05	0.000840052	-0.000229588
8.1	0.00284171	-0.000206934	0.000250368	-0.00122844
8.15	0.00160356	-0.00478246	0.00205656	-0.00572416
8.2	0.00317038	-0.00465173	0.000918784	-0.000164039
8.25	0.00148565	-0.00589888	0.00223877	-0.003482
8.3	-0.00464766	0.000825997	0.00729843	-0.000521855
8.35	-0.00190159	4.41118e-05	0.00147508	-0.00331433
8.4	0.00280082	-0.00329669	-0.000599755	-0.00242872
8.45	-0.00130461	0.000887159	-7.5373e-05	-0.00126224
8.5	-0.00123833	-0.0035631	0.00235864	-0.00226091
8.55	-0.00182412	-0.00303869	0.00537617	0.00149657
8.6	-0.00605451	-0.00246058	-0.00165829	-0.00322542
8.65	0.000729437	-0.00676769	0.00312744	-0.00323656
8.7	0.000867312	-0.000311226	0.00156547	0.00212448
8.75	-0.00102256	-0.000439955	0.00149763	-0.00175493
8.8	-0.00310892	1.28901e-05	-0.0014081	-0.000633592
8.85	0.000486099	-0.000258993	0.0019278	-0.00173175
8.9	-0.00368157	-0.00580976	0.00202798	0.00463496
8.95	-0.00224826	-0.00516008	0.00598278	-0.00231546
9	-0.00152955	-0.00163832	-0.00343856	0.000835254
9.05	0.00258371	-0.00451385	0.00387578	-0.0019569
9.1	-0.00320963	0.0021484	-0.00249544	0.00175553
9.15	0.00252949	-0.00105818	0.00180422	0.00344776
9.2	0.000639906	-0.00707421	0.00041925	-1.47132e-05
9.25	0.00221634	-0.00420559	-0.0018321	-0.0020005
9.3	-0.00319275	0.00285034	-0.00643509	0.000914804
9.35	-0.00521623	-0.00649406	-0.00370018	-0.00490302
9.4	0.00118409	0.000883978	-0.00483754	0.00188065
9.45	9.30211e-06	0.00571205	0.000611531	-0.00124652
9.5	-0.000638406	-0.000626075	-0.00115349	-0.000450994
9.55	-0.00415355	-0.0069642	0.00262471	-0.002491
9.6	0.00113027	-0.00683344	0.00640291	-0.00297279
9.65	0.00603002	-0.00292694	-0.00308892	-0.0067159
9.7	-0.00250535	-0.00351196	0.00155572	0.00205189
9.75	-0.00360847	-0.00658433	-0.000898787	0.000628003
9.8	0.00180055	0.000140567	-0.00252224	0.00354354
9.85	-0.000669255	-0.000909714	-0.000715449	0.0132989
9.9	0.000121498	-0.00287262	0.000322214	0.0105524
9.95	0.00168945	-0.00235712	0.00022827	0.00983522
10	-0.000592664	-0.00301372	-0.000325378	0.000765405
10.05	6.41925e-05	0.00109858	-0.00156859	-0.00118378
10.1	6.44573e-06	-0.00419271	0.00206834	2.87442e-05
10.15	0.00516557	0.000894844	0.000374281	0.00242806
10.2	-0.000117884	0.00102561	-0.0015231	-0.00612528
10.25	-0.000434589	-0.000740448	-0.00121026	-0.00216772
10.3	0.000740538	0.00134082	0.00333735	-0.000339071
10.35	-0.00283662	-0.00114101	0.00105102	-0.00610208
10.4	-0.00113439	-0.0052602	0.00063897	0.000156605
10.45	0.000951995	-0.00663257	0.00244598	-0.000460684
10.5	0.0010285	-0.00481077	0.00140626	-0.000335089
10.55	-0.00307558	-0.00272055	0.00164848	-0.00449452
10.6	0.002861	0.0019107	0.00092707	0.00129318
10.65	0.0013654	-0.00579634	-0.000766813	-0.00423415
10.7	0.00254079	-0.00181824	0.00239293	-0.000140498
10.75	0.00359115	0.000916185	0.00180418	0.000229812
10.8	0.000210799	-0.00202196	-0.00279828	0.000455196
10.85	-0.00135613	0.00124036	0.000670947	0.00290013
10.9	-0.00388778	0.00286533	-0.00255231	0.00043495
10.95	-0.00421297	0.00319295	-0.00192095	0.00122208
11	-0.00166172	-0.00771721	0.00123006	-0.00170508
11.05	0.00310493	-0.000473351	0.003108	-0.00190537
11.1	0.0021992	-0.00439569	0.00422566	-0.00601925
11.15	-0.00190449	-0.000999155	0.00291211	0.00213318
11.2	0.00696248	-0.0040715	0.00235888	0.00159776
11.25	0.00605684	-0.00512176	0.00305223	-0.00279689
11.3	0.00117609	-0.00780042	0.00256977	-0.00379428
11.35	0.00222683	0.00140289	0.0040323	0.00194846
11.4	-0.00109953	-0.00343206	-0.000295876	0.00198388
11.45	0.00262222	-0.00180708	0.001927	0.000180278
11.5	0.00412864	-0.00128262	0.00262044	-0.000200991
11.55	0.00433089	0.000476569	0.000272657	-0.00148817
11.6	0.00336295	-0.00527995	0.00318517	0.00284144
11.65	-0.00759198	-0.00253656	0.00280893	-0.00353701
11.7	-0.000797136	-0.00508995	0.0012215	-0.00382759
11.75	-0.00242602	-0.00267761	0.00274607	-0.00464359
11.8	0.000902917	-0.00568732	0.0050398	-0.000966163
11.85	0.00339219	-0.0068002	0.00386795	-0.00631176
11.9	0.00665865	-0.00536311	0.00393383	-0.0052796
11.95	0.00490484	-0.00125078	0.0089329	-0.00510805
12	0.00242749	-0.00105736	0.00235052	-0.00138523
12.05	0.0039968	-0.00106078	0.00810994	-0.00375929
12.1	0.00061729	-0.00328312	3.35057e-05	-0.000507508
12.15	0.00335688	-0.00113919	-0.00491327	-0.00212054
12.2	-0.000808669	-0.00140207	0.00216349	-0.00486597
12.25	0.000698235	-0.00519018	-0.000369708	-0.00322667
12.3	0.000963493	0.00264421	0.00369236	-0.00323614
12.35	-0.00306796	0.00250659	0.000434257	-0.00277451
12.4	0.00026136	-0.00173783	0.00484115	-0.00334561
12.45	-0.000840025	-0.00128493	0.000416097	-0.00449649
12.5	0.00379357	-0.00488514	0.00343502	-0.00379018
12.55	-0.00246206	-0.00351067	0.0046858	-0.00398979
12.6	-0.000302822	-0.000185693	0.00752794	-0.00418937
12.65	0.00772538	-0.00580799	0.00316484	-0.00391784
12.7	-0.000548988	-0.00260827	0.00285969	-0.0076958
12.75	-0.00562534	-0.00124275	-0.000875673	-0.000203972
12.8	0.00552949	0.000588039	0.00640463	-0.00130033
12.85	0.00423184	-0.00431847	0.000547503	-0.00357437
12.9	0.00214813	-0.00556554	0.000764031	-0.00165394
12.95	-0.00377672	0.0011594	0.00614361	-0.00613841
13	0.011943	4.6535e-05	0.00514014	-0.00105624
13.05	0.000345768	-0.00563838	0.00265144	-0.00814068
13.1	-0.000889191	-0.000935521	0.00417648	-0.00461666
13.15	0.00375375	-0.00309521	0.000954019	-0.00283201
13.2	-0.00165282	-0.00218599	-0.00295801	0.00013944
13.25	-0.00399537	9.21636e-05	-0.00378457	-0.00110166
13.3	-0.00242526	-0.00597748	-0.000517819	-0.000730188
13.35	-0.00476774	-0.000496205	0.00277547	-0.00150016
13.4	-0.000580214	-0.00043697	0.00184287	0.000194016
13.45	-0.00292263	-0.0044219	0.00510968	0.00712448
13.5	0.000541391	0.00256252	0.00224097	0.00678037
13.55	-0.00323917	-0.00652235	0.00244889	0.0109206
13.6	-0.000293188	-0.00385051	0.000375897	0.0126602
13.65	-0.00269801	-0.005026	0.00155634	0.00996072
13.7	-0.000279009	6.16071e-05	-0.00300973	0.00302153
13.75	0.000442764	-0.00451384	0.00163635	0.00428102
13.8	0.00234372	-0.00660194	0.0027196	-0.000212116
13.85	0.00221693	-0.00367063	0.00233529	-0.000266177
13.9	0.00287626	-0.000864575	-0.000294573	-0.00333696
13.95	-4.64725e-05	-0.00518055	0.000550025	-0.000183985
14	-0.00193296	-0.00224028	0.00193393	0.00301431
14.05	0.00238005	-0.00204683	0.000524156	0.00215406
14.1	-0.00106963	0.00297815	0.00711533	0.00314193
14.15	0.000635022	0.000424792	0.00146201	0.0031786
14.2	-0.0034667	-0.00186015	0.00563084	-0.000843268
14.25	0.00345485	0.000489601	0.0073331	-0.00245534
14.3	-0.00032522	-0.00715475	0.00495093	0.000362595
14.35	0.00568524	-0.00194187	0.00349706	-0.00298882
14.4	0.00144965	-0.000961056	0.00502255	-0.00177433
14.45	0.00517334	-0.000570757	0.00156185	-0.000134028
14.5	-0.000160933	-0.00730248	0.00230056	-0.00188188
14.55	0.00316977	-0.00312749	-0.0010275	-0.00212587
14.6	0.00193578	-0.00176193	0.00185956	-0.00180815
14.65	0.00057676	-0.0054158	0.00165235	-0.00464305
14.7	-0.0029976	-0.00418445	0.00422117	-0.00201517
14.75	-0.000649385	-0.000591026	0.000831302	-0.00032038
14.8	0.000662639	-0.00249122	0.00406322	0.00174587
14.85	0.00074195	-0.00125093	0.00233546	-0.00402415
14.9	-0.00173353	-0.00439479	0.00327764	-0.00322616
14.95	0.00303564	-0.00125767	-0.00386066	0.00195655
15	-0.000609987	-0.00133263	0.00373869	0.00336156
15.05	-0.00118265	0.000623455	0.00155128	-0.00745439
15.1	0.000254627	0.000557453	-0.00190919	0.00032841
15.15	0.000914772	-0.00401797	0.00184446	0.000791322
15.2	-0.00122999	0.00179438	0.00538595	-0.00308514
15.25	-0.00428589	-0.00729046	0.00303063	-0.00129953
15.3	0.00453013	-0.000762325	0.00463602	-0.00399824
15.35	0.0045383	-0.0015441	0.00907932	-0.00244812
15.4	-0.0044579	0.00119039	0.0023567	0.00103165
15.45	-0.00405662	-0.00273188	-0.00110365	-0.00161264
15.5	-0.00561161	0.00340259	0.00260592	0.00229296
15.55	6.5691e-06	-0.00155757	0.00475952	-0.00149275
15.6	-0.000181625	0.000917464	0.00258115	-0.000884681
15.65	-0.00193305	-0.00254849	-8.34543e-05	0.000710871
15.7	-0.00707896	-0.00281132	0.0035643	-0.00307477
15.75	-0.000156438	-0.00823673	0.00398518	-0.00114398
15.8	-0.0027564	0.00201348	0.00218703	-0.00232956
15.85	0.000450088	-0.00445876	0.00334172	-0.00663152
15.9	-0.000586541	-0.000212162	0.000986639	-0.00489996
15.95	-0.00148914	0.00024079	-0.00261498	-0.000568367
16	0.000859875	-0.00237517	0.00238552	-0.00382843
16.05	-0.00115035	-0.00322852	0.00325738	-0.00274908
16.1	9.9984e-05	-0.00192557	-7.01199e-05	-0.00119862
16.15	0.00056425	-0.004801	-2.92573e-05	-0.00319032
16.2	0.000635498	-0.00278227	-0.00782134	-0.00399523
16.25	-0.00131206	-0.00617664	-0.0043502	-8.92811e-05
16.3	0.00528029	-0.00128584	0.00141072	-0.00132899
16.35	0.000992364	-0.00259549	-0.00142161	-0.00161745
16.4	0.00119774	-0.00351146	-0.00121269	-0.000773477
16.45	-0.000231588	0.00183565	0.00139212	-0.00464937
16.5	0.000232903	0.00497279	-0.000441148	-0.00356981
16.55	0.00708448	-0.000318391	0.00480709	-0.00726447
16.6	-0.00372433	0.000519304	0.00436187	-0.00382039
16.65	0.00201962	0.00110648	0.00408464	-0.00878331
16.7	0.00463708	-0.00693152	0.00430252	-0.00289317
16.75	0.00334194	0.000777681	0.000391747	-0.00366159
16.8	0.000876623	0.000577496	0.00552515	-0.00290803
16.85	0.00251156	-0.00354159	0.00386882	-0.0052799
16.9	0.000108832	0.000892909	0.00394531	-0.000141595
16.95	-0.00242785	0.0323034	-0.00221979	-0.000855568
17	-0.00776052	0.0452289	-0.000277853	-0.00299183
17.05	-0.000578102	0.0481066	0.00163758	-0.00308972
17.1	0.000404887	0.0433343	-0.000195474	-0.00389422
17.15	0.0016559	0.0431968	-0.000499049	-0.00517884
17.2	-0.00218484	0.0342462	0.00543017	-0.000275937
17.25	0.00337191	0.028955	0.00685943	-0.000237852
17.3	0.00331881	0.0130166	0.00347046	0.00149434
17.35	-0.00502403	0.0160195	0.00156677	0.00196732
17.4	0.00124745	0.00667524	0.000777037	0.00129885
17.45	0.000211824	0.0118255	-0.00403525	0.000104961
17.5	-0.00466494	0.0153564	0.00443139	-0.00263804
17.55	-0.00192187	0.00333685	-0.000106795	-0.00391342
17.6	0.00330459	0.0015709	-0.00262925	-6.85561e-06
17.65	0.000902348	0.00071758	0.000108586	-0.00473377
17.7	0.00267182	0.00469578	0.000813058	0.000830683
17.75	0.00542395	0.000120397	0.00484169	-0.00267319
17.8	0.000734976	0.00350808	0.00297352	-0.00305158
17.85	0.00309412	0.00181372	-0.00187398	-0.002216
17.9	-0.00230943	-0.00472112	0.00357808	-9.39829e-05
17.95	-0.00131696	-0.0032213	0.00292115	-0.000716906
18	-0.0029418	0.00101637	0.00317485	8.25013e-05
18.05	-0.00364653	-0.00205587	0.00327827	-0.00143725
18.1	0.00353656	0.00623493	0.00134832	-0.000972987
18.15	0.00269791	0.00551582	0.0032553	0.00137563
18.2	-0.000293548	0.00838457	0.00558666	-0.00207368
18.25	0.00382564	0.00060607	0.00538957	-0.00174524
18.3	0.000316138	-0.000569345	0.00431725	-0.00382655
18.35	-0.0024787	-0.00168213	0.00560544	-0.00265555
18.4	-0.0015574	-0.00142598	-0.000868577	-0.00327827
18.45	-0.00421818	-0.0040419	0.00499919	-0.00337553
18.5	-0.00727198	-0.00483258	0.00188472	0.000812284
18.55	-2.60652e-05	0.000523514	0.00237731	-0.00249191
18.6	-0.000864428	-0.00418607	0.000509426	-0.00490828
18.65	0.000128493	-0.00203309	0.00349516	-0.00166257
18.7	-0.000191696	-0.00294903	0.00467739	-0.00350815
18.75	-0.00441555	-0.000402376	0.000457905	-0.00195648
18.8	-0.00134115	-0.00537143	0.00327572	-0.00384732
18.85	-0.000875146	-0.00204636	0.00414857	0.00100198
18.9	0.00200279	-0.00785645	0.000963514	-0.0056087
18.95	-0.000336085	0.00121277	0.00190713	0.000518004
19	0.000398007	-0.00166262	0.00191364	-0.000575523
19.05	1.55141e-05	-0.00617535	0.00625216	0.00168291
19.1	-0.00362747	0.000487055	0.00144046	-0.000588279
19.15	0.00375283	-0.00454462	-0.000250413	-0.000875461
19.2	-2.40876e-05	-0.00272269	0.00398207	-0.00304695
19.25	0.00168386	-0.00494492	0.00575683	0.0011865
19.3	-0.001825	-0.00318561	0.00538329	0.00165131
19.35	-0.00181425	-0.00338576	0.00629169	-0.000284576
19.4	0.000411895	-0.00135804	0.00498105	-0.000906837
19.45	-0.00629486	-5.50408e-05	0.00120385	-0.00157437
19.5	-0.00340761	-0.0059367	0.00281073	0.00162643
19.55	0.00168611	-0.00509001	0.00233118	-0.000218764
19.6	-0.0046275	-0.00503069	-0.00210018	-0.00343189
19.65	-0.00155256	-0.000596144	-0.00344609	-0.00268609
19.7	-0.00297978	-0.000921547	-0.000106349	-0.00570892
19.75	0.00036321	5.04044e-05	0.00301239	0.000753341
19.8	0.000758366	-0.00504389	0.00164001	-0.000530065
19.85	-0.0036613	-0.00152197	0.000877672	-0.00402392
19.9	-0.00110431	-0.00400366	0.00265266	0.000354779
19.95	-0.0025939	-0.00453485	-0.0013277	-0.00106445
20	-0.00394947	-0.00388499	-0.00270885	-0.00177703
20.05	0.000885512	-0.00212568	0.00250527	-0.000840795
20.1	-0.00471314	-0.00839206	0.000814732	-0.00311153
20.15	-0.00548797	0.00152717	0.000644831	0.00239969
20.2	-0.00482457	-0.00219819	-0.00212425	-0.000958109
20.25	0.00158274	-0.00121729	0.00641408	0.00168136
20.3	0.00367548	-0.00174847	0.00579335	-0.00120531
20.35	0.00127498	-0.00430173	-0.00175856	0.000347092
20.4	0.00207251	-0.00338345	-0.00146865	0.000486268
20.45	-0.00287381	-0.00312727	0.000651328	-0.004946
20.5	-0.0033179	0.000913603	-0.00235635	-0.00245136
20.55	0.00132088	-0.00319648	-0.00148289	-0.00453164
20.6	0.00772842	-0.00431818	0.00254675	-0.00279794
20.65	0.00278223	-0.000527824	0.00248311	-0.000629369
20.7	-0.000466673	-0.00301845	0.00474463	0.00167511
20.75	0.00247498	-0.00536592	0.00502582	-0.00228941
20.8	0.00216508	0.00109072	0.00465281	-0.00135283
20.85	-0.000110033	-0.00380672	0.000920312	-0.000325641
20.9	0.0122917	-0.00321948	0.00373003	0.00151691
20.95	0.00245939	-0.00303487	0.00131484	0.00245355
21	0.000380891	-0.00571339	-0.0010738	-0.00397498
21.05	0.00639567	-0.00793559	-0.00034162	-0.000999951
21.1	-0.00043508	-0.0027763	0.00223831	-0.0028535
21.15	-0.00166485	-0.0056606	-0.00350979	-0.00564013
21.2	-0.00517248	2.65851e-05	-0.00312235	-0.00144203
21.25	-0.00021166	-0.00533611	0.000624616	-0.00390248
21.3	0.0022837	-0.00175153	0.00465451	-0.000610261
21.35	0.00379648	-0.00528003	0.00223946	-0.00325185
21.4	0.00354949	-0.00156124	-0.00198793	-0.00302163
21.45	-0.00621997	-0.00299608	-0.00398742	-0.00515585
21.5	-0.00282225	-0.00372408	-0.00450163	-0.00114786
21.55	-0.00450734	-0.000980546	-0.00570541	-0.0028019
21.6	0.00398222	-0.00405273	-0.0032756	-0.00134858
21.65	-0.00395586	0.00267234	2.94651e-05	0.0332346
21.7	-3.0971e-05	-0.00653767	-0.00409173	0.0663502
21.75	0.00369743	-0.00608463	-0.00130823	0.0653123
21.8	0.000252711	-0.00360951	-0.00407675	0.0471885
21.85	0.000202543	-0.00185016	-0.00219498	0.0278781
21.9	-0.000437167	-0.00237237	-0.00045465	0.0160325
21.95	0.00315737	0.000362223	0.00305386	0.0143334
22	-0.00485195	-0.00211944	0.000285418	0.00828577
22.05	-0.00177546	0.00100884	0.00012503	0.00332532
22.1	-0.000458732	-0.00454173	0.00498624	0.0041266
22.15	0.00516371	-0.00676392	-0.0046161	0.00496414
22.2	-0.000362125	0.000802207	-0.00436092	0.00614595
22.25	-0.00230582	0.000414211	0.00275475	0.00155703
22.3	0.00859608	-0.0050111	0.00220546	-0.000522457
22.35	0.000524461	-0.00540804	-0.00101374	-0.00208554
22.4	-0.00317892	-0.00861442	-0.000104271	-0.000296657
22.45	-0.000629222	-0.00436773	-0.00449927	-0.00133425
22.5	-0.00393949	-0.00835252	-0.00366048	-0.0019551
22.55	-0.00190784	0.000850959	-0.00132759	-0.00436966
22.6	-0.000456787	-0.00150543	-0.00101038	-0.00286153
22.65	0.00137841	-0.00503391	0.0015701	0.00199857
22.7	0.00295458	-0.0100029	0.00195807	-0.00216437
22.75	-0.00231184	-0.00223098	-0.000429953	0.00165395
22.8	-0.00177182	-0.0107968	0.00179694	4.83482e-07
22.85	-0.00228586	0.00200351	0.000381442	-0.000665499
22.9	0.000201605	-0.00354705	-0.000680408	0.000462282
22.95	0.00354666	-0.000221914	0.000299987	0.001119
23	-0.00139801	-0.00368776	0.000272547	-0.00266331
23.05	-0.00243003	-0.00218787	-0.00204465	-0.0033292
23.1	-0.000585612	-0.00167218	-0.00269975	-0.00102362
23.15	-0.00214461	-0.0019349	-0.00615737	-0.00263163
23.2	-0.00519537	-0.00122237	-0.00032328	-0.000507191
23.25	-0.00198412	-0.00696976	0.0045737	-0.000982746
23.3	-0.00353408	0.00276162	-5.96965e-05	-0.00316142
23.35	-0.000912337	-0.00103527	0.00254755	-0.00543067
23.4	0.0034067	-0.00272955	0.00133558	-0.00269917
23.45	0.000874207	0.001374	0.000450743	0.00050344
23.5	0.000432054	-0.0045076	0.00132524	-0.00242707
23.55	-0.00203784	-0.00162982	0.00056421	-0.00544815
23.6	0.000325009	-0.0028141	-0.00316732	-0.00158414
23.65	-0.00201083	-0.000920522	-0.00232813	-0.00244
23.7	-0.000496543	-0.0024269	0.000420694	-0.00768054
23.75	0.000240613	-0.00164279	-5.73617e-05	-0.00268405
23.8	0.000513288	-0.00256759	0.00227598	-0.000468746
23.85	-0.00299264	-0.00113032	-0.00676879	-0.00382488
23.9	-0.00285389	-0.00544614	0.00107241	-0.00056771
23.95	0.000420346	-0.00133364	-0.00013052	-0.00420464
24	-0.00275496	-0.00505894	-0.00206722	-0.00194394
24.05	0.00109998	-0.00532165	-0.00292533	0.00201086
24.1	0.00164084	-0.00519962	-0.00225395	-0.000683831
24.15	0.000734589	-0.00552496	0.00419933	-0.00233668
24.2	-0.00492395	-0.0085971	0.00368607	-0.00417976
24.25	0.00252216	-0.00154989	0.00224454	0.000300579
24.3	0.000910312	-0.00474729	-0.000832518	0.00166454
24.35	-0.00155014	-0.00318475	-0.00221212	0.000428508
24.4	-0.00101802	-0.00815372	0.00272063	0.00104059
24.45	-0.00179008	-0.00717275	0.00116424	-0.00471598
24.5	-0.00203506	-0.00443811	0.00367464	-0.0057617
24.55	-0.00149392	-0.00515712	0.00139334	-0.0052492
24.6	-0.00285545	-0.00464141	0.00195881	-0.00209136
24.65	-0.00251077	-0.00411675	0.00408027	-0.00436001
24.7	-8.46743e-05	0.000380501	0.00048174	-0.00228924
24.75	0.0266658	0.000636747	0.00108262	-0.00176759
24.8	0.0524963	-0.00360748	0.00625421	2.23855e-05
24.85	0.0491875	-0.0021702	0.000993666	-0.00356883
24.9	0.0291832	-0.00505444	-0.00347119	-0.00418858
24.95	0.0254814	-0.00217664	0.00121421	-0.0033407
25	-0.00495658	-0.00310143	-0.00248146	-0.000563174
25.05	-0.00135111	0.00297054	-0.00698162	-0.00146369
25.1	-0.00356095	-0.00414576	0.000205785	-0.0050548
25.15	-0.00576183	0.00577354	-0.000103801	0.00249705
25.2	-0.00268331	-0.00252379	-0.00179253	-0.00213583
25.25	-0.00221318	-0.000961238	0.00196469	-0.00346205
25.3	-0.00173408	-0.00266444	-0.00159826	0.00300275
25.35	-0.00106735	-0.00501184	-0.00703545	-0.00299801
25.4	-0.00444722	0.00177592	-0.0050817	-0.00370812
25.45	-0.000457378	-0.00162725	-0.00243834	-0.00191785
25.5	-0.00617761	-0.0043057	-0.00104153	-0.000408393
25.55	0.00166239	0.00065682	-0.00148358	-0.000602058
25.6	-8.26141e-05	-0.000527432	0.00341423	0.00175902
25.65	-0.00267622	-0.00555901	0.00310482	-0.00522907
25.7	-0.00468915	0.00391294	-0.000457989	-0.00339339
25.75	-0.00271796	0.000903445	-0.00339308	-0.00202876
25.8	3.9361e-05	-0.00426234	-0.00372896	-0.00514846
25.85	-0.00457296	0.00317858	-0.00722099	-0.00141932
25.9	-0.00390588	4.3828e-05	-0.00228771	-0.00345186
25.95	-0.00434645	-0.00113147	-0.00411763	-0.000248112
26	-0.00778846	3.7414e-05	-0.00199569	-0.00530641
26.05	-0.00575455	0.00094683	0.00124021	0.00115873
26.1	-0.00058514	0.000943625	-0.00506311	-0.00351903
26.15	-0.00350894	-0.00297848	-0.00182718	-0.0043194
26.2	0.00185706	-0.00278485	-0.00293206	0.000913748
26.25	-0.0014508	8.40232e-05	-0.000774673	-0.00158972
26.3	-0.0035884	0.00171817	-0.00735199	0.000155648
26.35	-0.00161683	-0.00370708	-0.00352365	-0.00306345
26.4	-0.00610373	-0.00240397	-0.00282494	-0.00452503
26.45	0.00264801	-0.000250882	-0.00299261	-0.000514777
26.5	-0.00065968	0.0014459	-0.0022143	-0.00250175
26.55	0.00392044	-0.00227936	0.000774236	-0.00406291
26.6	-0.00246011	0.000911615	-0.00330986	-0.00218152
26.65	-0.0013995	0.00208946	-0.00218671	-0.00118792
26.7	-0.00457307	-0.0050984	-0.00238965	-0.00369118
26.75	0.00149898	0.00319253	-0.00314071	-0.00303272
26.8	-0.000700831	0.00188303	-0.00222968	-0.0020934
26.85	-0.000881769	-0.000992235	-0.0059689	-0.000963819
26.9	-0.002751	-0.00413592	-0.00214037	-0.000169406
26.95	-0.00247629	0.000567152	0.000397427	-0.0010147
27	-0.00494397	0.00017028	-0.00427002	0.00138325
27.05	-0.00238236	0.00107971	-0.000273461	0.0455446
27.1	0.00454748	-9.55712e-05	0.000876378	0.0551719
27.15	0.00403622	0.00113596	-0.00147473	0.0439357
27.2	-0.00103081	-0.00310823	-0.00350754	0.0327538
27.25	-0.00356086	0.00159484	0.00249595	0.0252954
27.3	0.00259195	-0.00533353	-0.00324997	0.015246
27.35	-0.00385066	0.00119479	-0.000287677	0.0119821
27.4	-0.00181587	-0.000839424	-0.000384286	0.00674322
27.45	-0.000495688	-0.00260522	-0.00713801	0.00164935
27.5	-0.00719725	-0.000452113	-0.00109022	-5.63254e-05
27.55	-0.000588705	-0.00789942	-0.0047231	-0.00360101
27.6	0.000731574	-0.00450264	-0.00162811	-6.13171e-05
27.65	0.00165884	-0.00189322	-0.00186608	-0.00241919
27.7	0.0292509	-0.00327428	0.000954885	-0.00511224
27.75	0.0421127	-0.00425272	-0.000591494	-0.002569
27.8	0.0342411	-0.00288696	-0.00349934	0.000970792
27.85	0.0238237	-0.00289014	0.000877661	-0.000218345
27.9	0.0115839	0.00181294	-0.00469123	0.00417306
27.95	0.0069015	-0.00236861	-0.00652045	-0.000549152
28	-0.000576905	-0.00309651	0.00243615	-0.00135773
28.05	-0.00864485	-0.00361863	-0.00435273	-0.000934222
28.1	-0.00524288	-0.00290602	-0.000108251	-0.000229854
28.15	-0.000393732	-0.00271236	-0.00069084	-0.000839059
28.2	0.00509862	0.000156541	0.00337686	-0.000605728
28.25	0.00250669	-0.00173451	-0.00413689	-0.00476613
28.3	0.000691958	-0.00618447	-0.00253575	-0.00476829
28.35	0.00220925	0.000406496	-0.00179214	-0.000947416
28.4	-0.00467933	-0.00220928	-0.00303771	-0.00180111
28.45	-0.0010806	0.000928045	0.00162241	0.00173898
28.5	-0.000411847	-0.00227825	-0.00307987	0.00225328
28.55	0.00156115	-0.00110037	-0.00314071	-0.00341082
28.6	-0.000378449	0.00248431	-0.0028921	-0.00114803
28.65	0.000227873	-0.00464088	-0.00131736	-0.0020922
28.7	0.000173189	0.00188746	-0.0029076	-0.00109766
28.75	-0.00222189	-0.0069914	-0.00785734	-0.00383552
28.8	-5.22095e-05	0.000512199	-0.0038248	0.00247686
28.85	-0.000356919	-9.90616e-06	-0.00315174	-0.00143866
28.9	-0.0028859	-0.00066622	-0.00470655	0.000262594
28.95	0.0011062	-0.000866222	-0.000258437	-0.00432327
29	-0.0016103	4.32384e-05	0.00193529	-0.00271257
29.05	0.000559539	-0.000944122	0.000566187	0.00062849
29.1	-0.000146991	-0.00381936	-0.00133335	-0.00512596
29.15	0.000522184	-0.0020599	-0.000527573	-3.6414e-05
29.2	-0.000764923	-0.00408514	-0.000137301	-0.00164166
29.25	0.00043136	-0.00141307	-0.00102893	-0.00314723
29.3	0.00260136	-0.00310726	-0.00154038	-0.00088412
29.35	0.00313667	-0.00272568	-0.00582685	-8.8588e-05
29.4	-0.00277757	-0.00318515	-0.00533042	-0.0015488
29.45	-2.6823e-05	-0.00481671	-0.00275637	-0.00244731
29.5	-0.0082189	-0.000185173	-0.00177366	0.000477229
29.55	0.00138347	0.000795873	-0.00152472	-0.000656776
29.6	-0.00270832	0.00111482	-0.00466179	4.82776e-05
29.65	0.00239192	0.00176482	-0.00226449	-0.0033958
29.7	-0.0020214	-0.00326669	-0.00152041	-0.00217432
29.75	-0.000637199	-0.00352932	-0.000298909	-0.00297304
29.8	-0.00427328	-0.0021009	-0.000739461	0.00145547
29.85	0.00376602	-0.00444823	-0.00523793	-0.00307563
29.9	0.000853568	-0.00236667	-0.00533365	-0.00185406
29.95	-0.00141568	-0.00609188	0.0021649	-0.00510776
30	-0.00159458	-0.00296348	9.77079e-05	-0.00529939
30.05	-0.00209504	0.00148017	-0.00287123	-0.00166798
30.1	-0.00325651	-0.000545062	0.000463353	-0.00364425
30.15	-0.0038909	-0.000682415	-0.00181596	-0.0058198
30.2	0.00179926	-0.000291878	-0.0019381	-0.00558555
30.25	-0.00287275	-0.0054576	-0.00172428	-0.00412828
30.3	0.000405586	-0.00512969	-0.00133362	2.86822e-05
30.35	-0.00172941	-0.00402337	-0.00204804	-0.00375027
30.4	-0.00497205	-0.00612017	0.000703156	-0.0072846
30.45	0.00261205	-0.000379161	-0.00574008	0.000641097
30.5	-0.00297989	-0.00416699	-0.00315682	-0.00252175
30.55	-0.000416031	-0.00626379	-0.00294289	-0.00437099
30.6	-0.00196129	0.00196456	-0.000677871	-0.00323969
30.65	-0.000120933	-0.000910653	-0.00198452	-0.00564149
30.7	-0.00199665	-0.00188904	0.0022874	-0.0018739
30.75	4.92324e-05	-0.000129564	-0.00140624	-0.00102337
30.8	-0.00208547	-0.0027453	-0.000812059	-0.0021568
30.85	-0.00239782	0.000642581	0.000454037	-0.00107069
30.9	-0.000485842	-0.00112316	0.000977523	-0.000500931
30.95	0.000702604	-0.000866825	-0.00247734	-0.00427961
31	0.00665234	-0.00210468	0.000724949	-0.000928603
31.05	0.00132874	-0.00269833	0.000700358	-0.00503337
31.1	-0.00250303	0.00226428	0.00144493	-3.35283e-05
31.15	-0.000724883	-0.00113882	0.000615865	-0.00319608
31.2	-0.000179448	-0.00277035	0.000838869	-8.95872e-05
31.25	0.000294557	-0.00310452	-0.000644385	-0.00135871
31.3	0.000902587	-0.00108557	-0.00101368	-0.00178529
31.35	-0.00195533	-0.000301334	-0.00228472	-0.00221184
31.4	-0.00492934	0.00244235	-0.00608421	0.000713557
31.45	0.00264648	0.00210818	-0.00167058	-0.00452344
31.5	-0.00743809	0.000279813	-0.00152703	-0.0015074
31.55	-0.00233663	-0.00162013	-0.00269191	0.000475906
31.6	0.001014	1.40972e-05	0.00112944	-0.00117354
31.65	5.0064e-05	-0.00495476	0.00114043	0.00013942
31.7	-0.00123543	-0.000260563	0.00184986	-0.000422867
31.75	0.00269594	-0.0036547	0.00272727	-0.00353985
31.8	-0.00374379	-0.00353256	-0.00232747	0.00103452
31.85	-0.00234931	-0.00209516	-0.00026535	-0.00367685
31.9	0.00196628	0.00286745	-0.0037906	-0.000660628
31.95	0.00492409	-0.000401416	-0.00506143	-0.00047088
32	-0.00086341	-0.00125452	-0.000232079	0.0021649
32.05	-0.000388889	-0.00446076	0.00167982	0.000280114
32.1	-0.00245129	-0.00466072	9.96187e-05	-0.00481164
32.15	-0.000413442	-0.0023107	-0.000826346	0.0010312
32.2	0.000123705	-0.00532009	0.00185476	-0.0056187
32.25	0.000535824	-0.00160114	0.000380698	0.00386601
32.3	-0.000159709	-0.00257951	0.00212471	-0.00425145
32.35	-0.000730149	-0.000882635	0.000747936	-0.00165175
32.4	-0.0025333	-0.00212942	0.000547006	-0.000573983
32.45	-0.00160294	-0.00324199	-0.00280124	0.0023066
32.5	-0.000342035	-0.00304825	-0.000915698	-0.0049592
32.55	-0.00326171	-0.00220137	-0.00191225	-3.98749e-06
32.6	-0.00148263	0.00393335	-0.00547262	-0.00350107
32.65	0.00408406	0.000861328	0.00112513	0.00112805
32.7	0.00357637	-0.00182596	0.00449599	-0.003592
32.75	0.00444439	0.00242089	0.00166946	-0.00160815
32.8	9.56116e-05	-0.00248532	-0.00255389	-0.00448911
32.85	5.25374e-05	-0.00738258	-0.00101302	-0.000104502
32.9	-0.00253639	-0.00222311	-0.000762895	-0.00274082
32.95	0.000681121	-0.00222621	-0.000751451	-0.00344748
33	0.00258552	-0.00125406	-0.000943328	-0.000711597
33.05	-0.00293331	0.00259912	-0.00134737	-0.00123703
33.1	0.00308031	-0.00126026	-0.00254706	0.00249542
33.15	0.00114364	-0.00185387	0.00241531	-0.00128225
33.2	0.00338763	-0.00786059	0.00347006	-0.00100134
33.25	0.000861454	0.00264935	-0.00418338	0.000276118
33.3	0.000747207	-0.00153212	0.00199908	-0.00274051
33.35	-0.00307418	-0.00610727	-0.00252467	-0.00604701
33.4	-0.00488562	0.00315901	-0.00185885	-0.00302104
33.45	-0.000953149	-0.00605083	-0.000185154	-0.00113652
33.5	-0.00138885	-0.000828713	-0.00286996	-0.00194258
33.55	0.00240969	-0.0020039	-0.00369818	-0.00581067
33.6	0.00191152	0.00151823	9.73588e-05	0.00188092
33.65	0.00264612	-0.00116009	0.000798634	0.00565893
33.7	5.77114e-05	0.00183415	0.00286141	0.0181158
33.75	0.00392784	0.00118686	0.000892798	0.0293405
33.8	0.00349233	0.000262203	-0.000483465	0.0268949
33.85	-0.000596716	-0.00287243	-0.00321235	0.0422236
33.9	-0.000442589	-0.00320657	-0.00295303	0.0459111
33.95	0.00127484	0.00038715	-0.00173004	0.0408564
34	-0.00158137	0.00208405	-0.0014088	0.0379307
34.05	1.10548e-05	0.00103413	-0.00215727	0.0218419
34.1	-0.00140689	-0.00275365	0.000108985	0.0188709
34.15	-0.00249428	4.37619e-05	-0.000294664	0.0141515
34.2	0.00248383	-0.000218792	-0.00198021	0.0209465
34.25	0.00341535	0.000431277	-0.00148206	0.0106648
34.3	-0.00399646	0.00115292	-0.00101926	0.000799792
34.35	-0.00235024	0.000362484	-0.00138748	0.00533003
34.4	-0.00441116	-0.000624796	-0.00422226	-0.00112862
34.45	-0.00171972	-0.00134366	-0.00247749	-0.00230568
34.5	0.00273153	0.00126587	-0.00208534	-0.000991417
34.55	-0.00768159	-0.00324663	-0.0054682	-0.00627229
34.6	0.00277267	-0.00200604	0.000405286	0.00127481
34.65	-0.00418334	-0.00592802	-0.00118285	-0.00263807
34.7	-0.0046808	-0.00560005	-0.00560888	-0.00249236
34.75	0.00198599	-0.00639048	0.00120179	0.000670111
34.8	-0.000726774	-0.000971509	0.000727641	-0.00206499
34.85	-0.00429707	-0.00273719	-0.00175335	-0.00513526
34.9	-0.0025165	-0.000718184	0.00203381	-0.00178248
34.95	-0.00340685	0.000325575	-0.00217995	-0.0033851
35	-0.00787927	-0.00418692	0.000988393	-0.00763301
35.05	0.000940544	-0.000924236	0.00356442	-0.0060286
35.1	-2.11717e-05	-0.00183993	0.000561904	-0.00348199
35.15	0.000848397	-0.00138668	-0.000327636	-0.00526571
35.2	0.00719389	-0.00622128	0.00522779	-0.00376088
35.25	-0.00347783	-0.0043991	0.000183107	-0.000362639
35.3	0.000848879	0.00416037	0.000884967	-0.00517209
35.35	-0.00356079	-0.000414752	-0.00194948	0.000817156
35.4	-0.00517442	-0.00819299	-0.00370533	0.00087259
35.45	-0.00384907	0.00237961	-1.52257e-05	-0.000213424
35.5	-0.00187159	-0.00564915	-0.000763189	-0.00158025
35.55	0.000239911	0.00139824	0.00198983	-0.00794779
35.6	-0.00241874	-0.00474265	-0.00136614	-0.000871312
35.65	0.000603989	-0.00448624	-0.00245884	-0.00195723
35.7	-0.00706598	8.27519e-05	-0.000607536	-0.00313373
35.75	0.00449671	0.000339163	-0.00201847	-0.000967319
35.8	-0.00663024	0.00151714	-0.00297851	-0.00605738
35.85	-0.00641233	0.00262355	-0.00296604	-0.00332019
35.9	-0.004113	-0.00378575	-0.00305964	-0.0040708
35.95	0.00210791	-0.00489827	0.000489192	-0.00652454
36	0.00166489	-0.000257696	-0.000886292	-0.0060974
36.05	0.000846711	-0.00510122	0.00200835	-0.00737339
36.1	-0.000828995	-0.00392324	0.00302877	-0.00397476
36.15	-0.00283519	0.00318679	0.00030069	-0.00623816
36.2	-0.00111631	-0.000538329	-0.000447025	-0.00217815
36.25	-0.00376561	0.00167754	-0.000956021	-0.00118922
36.3	-0.00485161	-0.00596648	-0.00299446	-0.00439472
36.35	-0.00300758	-0.00171957	-0.00536883	-0.00523573
36.4	-0.00421858	0.000496298	0.00157503	-0.00249829
36.45	-0.00654616	-0.000553581	-0.00704092	-0.00150927
36.5	-0.00476457	-0.00512868	-0.00484454	-0.00292093
36.55	-0.00311693	-0.000881779	-0.00212653	-0.00528381
36.6	-0.005766	0.000618316	-0.000796515	-0.000227096
36.65	0.00149159	0.00139368	0.00125847	-0.00225473
36.7	0.00308572	-0.00167828	0.00199618	0.00330935
36.75	-0.000420817	-0.00272815	0.00180563	0.000910331
36.8	-0.00281071	-0.00142489	0.00119074	0.00478037
36.85	-0.00500404	-0.0025374	-0.0056569	0.00157512
36.9	-0.00537502	-0.003972	0.000111308	-0.00286217
36.95	0.00514328	-0.00266874	0.00292671	-0.00253425
37	0.00138678	-0.00221547	0.00176375	-0.00116449
37.05	-0.00295926	0.000716191	-9.76025e-05	0.0028959
37.1	-0.00234749	-0.00045894	-0.00299332	-0.00219356
37.15	-0.00154809	-0.00275248	0.00263353	0.000263383
37.2	0.00388753	0.000903916	-0.0021364	-0.00195424
37.25	0.00658077	-0.0062122	0.00148362	-0.00478788
37.3	-4.30056e-05	0.00344781	-0.00131478	-0.0053929
37.35	-0.000413696	4.48171e-05	-0.00147859	-0.000254318
37.4	-0.00306225	-0.00034295	-6.84126e-06	0.0256572
37.45	-0.000306352	-0.00583961	-0.00533366	0.0284858
37.5	-0.00139158	-0.00218321	0.000717674	0.0231609
37.55	-0.000842049	-0.00512094	0.00121699	0.0177365
37.6	0.000484679	-0.00329873	0.0018843	0.0134898
37.65	0.000114182	0.00309553	0.00193277	0.00518449
37.7	-0.000318813	0.00172357	-0.000414601	0.00575735
37.75	0.000552433	-0.00428308	0.00185295	0.000713479
37.8	-0.00699112	1.75327e-05	0.00148595	0.000425756
37.85	-0.00311834	0.000211345	-0.00560888	-0.00117554
37.9	-0.0044713	-0.004489	-0.00299649	0.000384877
37.95	-0.000660987	0.00314894	-0.00742136	0.00430073
38	-0.000316624	-0.00411032	-0.00168812	0.000670223
38.05	-0.0020536	0.00144291	0.00158739	0.000536622
38.1	-0.00222728	-0.00254165	0.00080498	-0.00206108
38.15	-0.0031781	-0.00581042	-0.00230254	-0.00564623
38.2	-0.000805831	-0.000785081	0.00117636	-0.00054349
38.25	-0.00548162	0.0736621	-0.00124155	2.05655e-05
38.3	0.000410295	0.135243	-0.000777327	-0.00167112
38.35	-0.00615028	0.142103	-0.00710283	-0.00185894
38.4	-0.00208955	0.161954	-0.00174961	0.000743526
38.45	-0.00193249	0.1498	-0.00409672	-0.00270559
38.5	-0.00347265	0.137191	-0.000272919	0.001591
38.55	-0.00306541	0.155798	0.00258725	-0.00203925
38.6	-0.000165835	0.133203	0.0031223	-0.0052437
38.65	0.00109011	0.0952546	-0.00373355	-0.0034474
38.7	-0.00149508	0.0674256	0.00176123	-0.00443228
38.75	0.000225439	0.0381023	-0.00419282	-0.00098714
38.8	-0.000340841	0.0270673	-0.00369306	-0.00245211
38.85	0.000468584	0.0247738	-0.00169919	-0.00202367
38.9	-0.00211648	0.0140609	0.00105502	0.000714909
38.95	0.00188207	0.0069359	-0.00170743	-0.000269854
39	-0.00258777	0.00275452	-0.00151703	1.37063e-05
39.05	-0.000804529	0.0024294	-0.00244055	-2.8845e-05
39.1	0.0049539	0.000726414	0.00120664	-0.00327836
39.15	-0.000954047	0.00359548	-0.000786585	-0.00483377
39.2	-0.000930495	-0.00293904	0.00130466	7.01205e-05
39.25	-0.00254164	0.000654761	0.00176922	-0.00525391
39.3	-0.00329519	-0.000922965	0.00206581	-0.000250318
39.35	-0.00157428	0.00456765	0.00211489	0.00257906
39.4	-0.00650838	-0.00321053	-0.00490867	-0.00128635
39.45	-0.00375119	0.000311692	0.00064826	0.000700563
39.5	-0.000395458	-0.00158813	6.96878e-05	0.00287774
39.55	8.38998e-05	0.00154936	-0.000712205	-0.0025005
39.6	-0.000544395	-0.00498515	-0.000901747	0.000709484
39.65	0.0013643	-0.00159714	0.00209142	-0.00367219
39.7	-0.00245299	-0.00421274	0.00189308	-0.00518205
39.75	0.000634912	-0.00375048	0.00190693	-0.00267862
39.8	0.00137349	-0.00114088	-0.00019216	0.00289593
39.85	-0.00140749	0.000225059	-0.00465172	0.000344318
39.9	-0.00392044	0.00283466	-0.00130483	-0.000123632
39.95	-0.00657628	0.00204431	0.000963493	0.00115688
40	0.00107651	0.00132553	-0.00391154	-0.00973826
40.05	-0.00554549	-0.00638106	-0.00289857	-0.00218867
40.1	0.000928222	-0.00638406	0.00335702	-0.00492135
40.15	0.00264964	0.000797609	0.0026107	-0.0052986
40.2	0.000654998	-0.00482427	0.00425142	0.00211517
40.25	-0.00356392	-0.00352096	-0.00429246	-0.00113382
40.3	-0.0010563	-0.00267396	-0.00494147	-0.00296954
40.35	-0.00664189	-0.00666743	-0.00336259	-0.00419826
40.4	0.00160074	-0.00242047	-0.00511667	-0.00372382
40.45	-0.00163543	-0.00379239	0.00148383	-0.00135596
40.5	-0.00194156	-0.00145119	-0.000305575	-0.00215883
40.55	0.00245107	-0.00445151	-0.000706959	-0.00271707
40.6	-0.000847525	-0.000804015	-0.0047861	-0.00266832
40.65	-0.00590588	-0.00498538	-0.00446251	0.00431987
40.7	-0.0049702	-0.00596361	0.000334559	-0.000822313
40.75	0.00183445	-0.00473187	-0.000756338	-0.00242229
40.8	-0.000222341	-0.00414434	-0.00223621	-0.0034062
40.85	0.00749353	-0.000550517	-0.000453811	-0.00411832
40.9	-0.00454128	-0.00500029	-0.00262323	-0.000472895
40.95	-0.00439154	-0.00395644	0.00370338	0.000844315
41	-6.11526e-05	0.00113157	0.00209096	5.0733e-05
41.05	0.00478738	-0.00180611	0.00297168	-0.00367804
41.1	-0.00372773	-0.00305276	-0.0039894	-0.00532315
41.15	0.00216602	-0.00299311	0.000913918	-0.00493895
41.2	-0.00152524	-0.0101718	0.00411981	-0.00375752
41.25	0.0013671	-0.00110224	0.00628251	-0.000211583
41.3	-0.000957353	-0.00267099	0.000232115	-0.00535349
41.35	-0.00340684	-0.00228028	-0.00668466	-0.00171692
41.4	-0.00371239	-0.00392061	0.00233856	-0.0032713
41.45	-0.00675138	0.00117636	0.000487598	0.00102665
41.5	-0.00294771	-0.00287972	-9.02667e-05	0.00173714
41.55	-0.00207402	-0.00294533	0.0012415	-0.00189175
41.6	0.000362977	-0.0100077	-0.0029699	-0.00118122
41.65	-0.000451588	-0.000732345	0.00258781	-0.00410343
41.7	0.00361126	-0.00857312	0.00291178	0.000430166
41.75	-0.00105333	-0.00210722	-0.00237815	-0.0010697
41.8	-0.000509992	-0.00230702	-0.00173588	0.00237683
41.85	0.00114106	0.00141207	0.00136416	-0.00389723
41.9	-0.00209417	-0.00140034	0.00304085	-0.0046904
41.95	0.00138821	-0.0035596	5.39463e-06	-0.00209537
42	-0.00210601	0.000615815	0.000780351	-0.000342838
42.05	-0.00305431	0.00583806	0.000211522	-0.0039262
42.1	0.00225047	0.000744095	-0.000127428	-0.000669779
42.15	0.00299056	-0.00794667	0.000621059	0.000937877
42.2	0.00373962	0.00034449	-0.00210488	-0.00693046
42.25	0.00408672	-0.00324633	-0.00132983	-0.00527746
42.3	-0.00338246	-0.00358034	-0.00273845	-0.00437637
42.35	0.00211901	-0.00567696	0.000432492	-0.00460765
42.4	0.000250847	-0.0054115	3.17626e-05	-0.00488422
42.45	-0.00265351	-0.0018266	0.000744993	0.00252152
42.5	-0.00380698	-0.0049611	0.0014494	0.00186451
42.55	6.30182e-06	-0.00503564	-0.00134714	0.00725008
42.6	0.00432879	-0.00281072	0.00734056	0.00659311
42.65	-0.00365828	-0.00138212	-1.20228e-07	0.00121628
42.7	0.00386227	-0.00601976	-0.00171802	0.0026883
42.75	-0.00100714	-0.00204118	0.00551099	0.00320912
42.8	0.00195767	-0.00386937	0.00334224	-0.000373904
42.85	0.00269821	-0.00602862	-0.000143775	-0.0040475
42.9	-0.00307333	0.00350622	0.000666863	-0.00295588
42.95	-0.00272577	-0.00328771	-0.000493982	-0.00644824
43	0.00154337	-0.00152805	0.00399447	-0.000872224
43.05	-0.0035849	-0.00637147	-0.00185197	-0.00464538
43.1	-0.00108441	-0.00558706	0.00294595	-0.00704149
43.15	0.00435505	-0.00238688	0.00622326	-0.00547868
43.2	-0.00174681	-0.00121774	0.00103993	-0.00269283
43.25	0.00153988	-0.00631168	-2.35576e-05	-0.00132022
43.3	-0.00410634	-0.0050799	-0.00289056	-0.00368001
43.35	-0.00107865	-0.00116394	-0.0022831	-0.00197215
43.4	-0.00268711	-0.0029295	-0.000464429	6.18623e-05
43.45	-0.00363451	-0.00234192	-0.000519996	-0.00215291
43.5	0.00329697	-0.00155751	0.00167886	0.000868612
43.55	0.00280522	-0.00306359	0.000695046	-0.00186249
43.6	-0.00414501	-0.00104445	-0.000129618	-0.000245116
43.65	0.00305456	-0.00144107	-0.00281084	-0.00062076
43.7	-0.00519982	-0.00725078	-0.0038388	-0.000289757
43.75	0.00174076	-0.00314693	0.00186111	-0.00122703
43.8	-0.00293145	-0.00621878	0.00277815	-0.00112246
43.85	0.000355624	0.000962942	-0.00500414	-0.00716007
43.9	0.00332114	-0.00223417	-0.00596131	-0.00130281
43.95	0.00119492	-0.00459024	0.00560012	-0.00573688
44	-0.00184243	-0.00825261	-0.00121847	-0.00176391
44.05	0.0015073	-0.00185824	0.000777245	-0.00478468
44.1	-0.00362029	-0.00238012	-0.0012938	-0.0041183
44.15	-0.00541586	-0.000226758	0.00236403	-0.00180311
44.2	-0.00102088	-0.00434543	-0.000599903	-0.00547608
44.25	-0.00373648	-0.00480468	0.00132516	-0.00216432
44.3	-0.0038347	-0.00180132	-0.00542261	-0.00409786
44.35	-0.00471899	-0.00598263	-0.00721065	-0.00135679
44.4	-0.00228019	-0.00057246	-0.00351738	-0.00483943
44.45	-0.00310188	0.00249353	-0.00118557	-0.000965903
44.5	0.00122183	-0.0012941	0.00438199	-0.00403177
44.55	0.00549198	-0.00553803	0.00349578	-0.00302999
44.6	0.00591206	-0.00410939	0.00194652	-0.000995427
44.65	0.0036523	-0.00795964	0.00255444	-0.00448701
44.7	0.00217866	-0.00378419	0.00274686	0.0017964
44.75	0.000901584	-0.00665919	-0.000844575	0.000814289
44.8	0.00158085	-0.00307426	0.000523706	-0.0019706
44.85	-0.00314427	-0.00339928	-0.000123699	-0.00120423
44.9	0.00287695	-0.00294589	-0.000629634	-0.00219533
44.95	0.000233266	-0.000792522	-0.0027269	-0.00577737
45	0.00279751	-0.00805168	-0.000695484	-0.000481282
45.05	0.00432557	-0.00374201	-0.000441056	-0.00137267
45.1	-0.000274333	-0.00524807	0.00058254	-0.000515584
45.15	0.00222748	-0.0073357	4.13304e-05	-0.00306477
45.2	0.0016028	-0.00375077	-0.00202048	-0.000794396
45.25	-0.0010407	-0.00114108	-0.00280036	-0.00323483
45.3	0.00133615	-0.00205662	0.00244922	-0.00606479
45.35	-0.00665811	-0.00350004	-0.00152216	-0.0036041
45.4	0.00165027	-0.00382506	0.00136696	-0.00312737
45.45	0.00161533	-0.00539374	0.00315099	0.00485048
45.5	0.00281316	-0.0018088	-0.00147455	0.00141364
45.55	-0.00107182	-0.00422747	0.00460615	-0.00254862
45.6	-0.000392039	-0.00194883	0.00292463	0.000292677
45.65	0.00107388	-0.00625538	0.00297593	-0.0030535
45.7	-0.00307006	-0.00312674	-0.00189708	-0.0034735
45.75	0.00106687	-0.00744224	0.000337937	0.00413304
45.8	0.000308576	-0.00443886	-0.00130814	0.00121272
45.85	5.8978e-06	-0.00947013	-0.00025776	-0.0055306
45.9	0.0016685	-0.000919451	0.000907573	-0.00274352
45.95	0.00417083	-0.0037318	0.00240887	-0.00240243
46	0.00504739	-0.00765361	0.004476	-0.00409966
46.05	-0.000266533	-0.00504391	-0.000361522	-0.00465539
46.1	0.0072562	-0.0058968	0.00259857	-0.00186823
46.15	0.00147783	-0.003475	0.00469227	-0.00134586
46.2	0.00718724	-0.000480563	0.00457579	-0.00360467
46.25	-0.000609912	-0.00629024	-0.00119879	-0.00227598
46.3	-0.00162693	-0.00460211	-0.00236729	4.9255e-05
46.35	-0.000946667	-0.00388028	0.000495639	0.00741148
46.4	0.000448268	-0.0021832	0.000273141	0.0068559
46.45	-0.00252497	-0.00291082	-0.00501512	0.00709757
46.5	0.00213948	-0.00715473	0.00168477	0.0016772
46.55	-0.00259348	-0.0107544	-0.00203864	0.00762627
46.6	0.00427747	-0.00572896	0.00133714	0.00475161
46.65	-0.000973535	-0.00396924	0.00156562	0.00287349
46.7	-0.000882615	-0.00494739	-0.00188367	0.000189122
46.75	0.000450015	-0.000315593	-0.0051296	-0.00296631
46.8	-0.00179943	-0.00364687	0.000571384	-0.00319556
46.85	0.00455357	-0.00149347	0.00110935	-0.000453352
46.9	-0.00468136	-0.00606842	0.000400789	0.000449849
46.95	0.00441412	-0.00496185	2.81913e-05	-0.00176332
47	-0.000908129	-0.00398948	0.00549055	0.000227037
47.05	0.00694574	-0.00248923	0.0030846	0.00367597
47.1	-0.0023516	-0.00150792	0.00278278	0.0269013
47.15	0.00139318	-0.00667338	0.00176488	0.0396452
47.2	-0.000141372	0.00142101	0.00302792	0.0359735
47.25	0.00413052	-0.00236657	0.00269963	0.0242754
47.3	-0.00405901	-0.00628836	0.00361791	0.0122059
47.35	0.00170474	0.00167183	0.00421795	0.0112159
47.4	0.00017032	-0.00296574	-0.00204247	0.00339526
47.45	-0.00240922	0.000493966	6.05361e-05	0.00358303
47.5	0.00244347	-0.00224678	0.00204863	-0.00041457
47.55	0.00521482	0.00107872	0.00255149	0.000253385
47.6	-0.00251894	-3.36198e-05	0.00132156	0.00167328
47.65	-0.00046216	0.000679282	0.00234606	-0.00530475
47.7	0.0028274	-0.00768035	0.00211518	-0.00430154
47.75	0.00193637	-0.000113836	0.000328335	-0.00317147
47.8	-0.00735159	-0.00148565	-0.00100761	-0.000138922
47.85	3.82858e-05	-0.00683899	-0.000778714	0.0039264
47.9	-0.000120143	-0.0031198	0.00176649	0.00114293
47.95	-0.0012701	-0.00743526	-0.00254875	-0.000354101
48	0.00561069	-0.00470027	0.00273714	0.000594898
48.05	-3.24609e-05	-0.00162528	0.0035496	0.00314741
48.1	0.00644641	-0.00267499	0.00239058	-0.00505342
48.15	0.00400131	-0.00463731	-0.00112892	-0.000707123
48.2	-0.00327647	-0.00627754	-0.00135078	-0.00315527
48.25	-0.00109425	0.0038479	-0.00127204	0.00124544
48.3	0.00448253	-0.00236437	0.00297959	0.00328169
48.35	-0.00103537	-0.00517668	0.000812799	0.00229216
48.4	0.00388936	-0.00491113	0.000449556	0.00267966
48.45	0.00665236	-0.00863607	0.000148215	0.000376584
48.5	-0.00088429	-0.00361057	0.00554038	-0.000893715
48.55	0.00273633	-0.0107355	0.00479703	-0.00418421
48.6	0.00426668	-0.00570996	0.00370007	1.7346e-05
48.65	0.000705286	-0.000943932	-0.00113654	0.000830753
48.7	-0.000238725	-3.41747e-05	0.00131171	-0.0050144
48.75	-0.000146484	-0.00682802	0.000533068	-0.00363927
48.8	-0.000706314	-0.00376196	0.00141652	-0.00391291
48.85	0.00467429	-0.0015459	0.00233535	-0.00938656
48.9	0.000273362	-0.00592398	0.000752256	-3.01255e-05
48.95	0.00186647	-0.00768945	0.00195403	-0.000974084
49	-0.00371355	-0.000310815	-0.00233432	0.000455514
49.05	-0.00439828	-0.00312312	0.00448141	-0.00199224
49.1	-0.00332319	-0.00358228	0.00182864	-0.00279118
49.15	-0.0029091	-0.00894456	0.00164248	-0.00146117
49.2	0.00207868	-0.00639744	0.000819795	-0.00230536
49.25	0.00647692	-0.0077066	-0.000515637	-0.00479832
49.3	0.00220131	-0.00600947	0.00182673	-0.000397138
49.35	0.00216888	-0.00431235	0.00309053	-0.00472909
49.4	0.00265459	-0.00282101	0.00133963	-0.00198571
49.45	-0.00213904	0.00103241	0.00656415	-0.00410715
49.5	0.00460873	-0.00118936	-0.00104817	-0.00267732
49.55	0.00365633	-0.0045206	0.00746517	0.000863342
49.6	0.000953113	-0.00733289	-4.10234e-05	0.00257405
49.65	0.00221615	-0.00721048	-0.000341939	-0.000869951
49.7	0.000817203	-0.00250706	0.000479947	-0.00246584
49.75	0.0022143	-0.00512251	0.00174389	-0.00259409
49.8	0.00394195	-0.00166277	0.000408653	-0.00140873
49.85	0.00566962	-0.0036877	0.00201742	0.00246726
49.9	0.000804827	-0.00669683	-0.0019877	-0.00540662
49.95	0.00155888	0.000807088	0.00181362	-0.00397658
[truncated: 5 more columns]

## Sheet: Figure S1c,d,f,g,j,k,n,q,r
Figure S1c				Figure S1d				Figure S1f			Figure S1g		Figure S1j				Figure S1k				Figure S1n					Figure S1q				Figure S1r				Figure S1u				Figure S1v
	PSD-95	mGluR5			PSD-95	mGluR5			Staining		1.43325			PSD-95	mGluR5			PSD-95	mGluR5			Phalloidin	mGluR5	PSD95			Homer1c	GluA2			Homer1c	GluA2			mGluR5	GluA2			mGluR5	GluA2
0	0.169027	0.242793		0	0.161471	0.145478		0	0.343821		1.62236		0	0.057479	0.25277		0	0.028331	0.097435		0	0.261538	0.606383	0.340502		0	0.136569	0.246795		0	0.187081	0.260103		0	0.126127	0.07381		0	0.069697	0.110171
0.04	0.22741	0.26186		0.04	0.182886	0.161364		0.0763	0.347618		1.89368		0.05	0.074547	0.640702		0.05	0.033976	0.107233		0.05404	0.287179	0.787234	0.659498		0.037037	0.151451	0.325963		0.037037	0.222922	0.361298		0.037037	0.153578	0.094248		0.037037	0.088338	0.101458
0.08	0.27203	0.334522		0.08	0.106786	0.225807		0.1527	0.34646		3.14502		0.1	0.117831	1		0.1	0.032662	0.143413		0.10808	0.261538	0.744681	0.795699		0.074074	0.232343	0.373464		0.074074	0.263641	0.539131		0.074074	0.380424	0.120241		0.074074	0.138327	0.135477
0.12	0.304701	0.376716		0.12	0.063584	0.329466		0.229	0.354193		7.93902		0.15	0.211909	0.881429		0.15	0.031296	0.245334		0.16212	0.261538	0.882979	0.863799		0.111111	0.330401	0.519813		0.111111	0.362414	0.69106		0.111111	0.634875	0.226232		0.111111	0.188335	0.142648
0.16	0.268831	0.371568		0.16	0.052393	0.405741		0.3053	0.366635		2.30367		0.2	0.392404	0.640629		0.2	0.04166	0.424231		0.21616	0.328205	1	0.996416		0.148148	0.371854	0.654134		0.148148	0.493126	0.762172		0.148148	1	0.452514		0.148148	0.195321	0.182141
0.2	0.280486	0.485156		0.2	0.114319	0.380153		0.3817	0.38072		3.78706		0.25	0.806085	0.523655		0.25	0.059725	0.708411		0.2702	0.482051	0.978723	0.978495		0.185185	0.425759	0.813871		0.185185	0.562143	0.829273		0.185185	0.90606	0.644761		0.185185	0.181675	0.158641
0.24	0.397619	0.68494		0.24	0.209054	0.297145		0.458	0.390149		1.14182		0.3	0.994601	0.502862		0.3	0.10863	1		0.32424	0.717949	0.62766	0.713262		0.222222	0.55038	0.754421		0.222222	0.641658	0.724409		0.222222	0.642707	0.659033		0.222222	0.456705	0.250677
0.28	0.59522	0.801867		0.28	0.311496	0.352789		0.5343	0.405713		5.61527		0.35	1	0.644965		0.35	0.238693	0.815131		0.37828	0.564103	0.553191	0.659498		0.259259	0.672904	0.559632		0.259259	0.828087	0.666289		0.259259	0.379397	0.796693		0.259259	0.623107	0.288232
0.32	0.823671	0.507246		0.32	0.560394	0.49198		0.6107	0.430482		1.89972		0.4	0.812627	0.530296		0.4	0.47118	0.514557		0.43232	0.605128	0.489362	0.473118		0.296296	0.83354	0.455775		0.296296	0.789618	0.607277		0.296296	0.366532	0.965524		0.296296	0.634061	0.293222
0.36	0.793997	0.378651		0.36	0.799671	0.417098		0.687	0.431519		2.12545		0.45	0.436248	0.357612		0.45	0.737291	0.331902		0.48636	0.676923	0.595745	0.544803		0.333333	0.910365	0.377713		0.333333	0.708191	0.453492		0.333333	0.456655	0.851602		0.333333	0.733309	0.469096
0.4	1	0.397623		0.4	0.964334	0.304944		0.7633	0.431649		2.09608		0.5	0.282864	0.271082		0.5	1	0.335019		0.5404	1	0.56383	0.562724		0.37037	0.865044	0.31578		0.37037	0.788766	0.350998		0.37037	0.460806	0.771846		0.37037	0.569187	0.776594
0.44	0.90843	0.419409		0.44	1	0.223171		0.8397	0.426462		5.33125		0.55	0.353038	0.314125		0.55	0.982139	0.305762		0.59444	0.871795	0.797872	0.587814		0.407407	0.777391	0.395348		0.407407	0.74668	0.306857		0.407407	0.482335	0.723733		0.407407	0.547993	0.995292
0.48	0.84646	0.419643		0.48	0.741557	0.200411		0.916	0.437129		2.08258		0.6	0.512714	0.36532		0.6	0.697155	0.375211		0.64848	0.820513	0.776596	0.541219		0.444444	0.663901	0.459811		0.444444	0.701145	0.255115		0.444444	0.252344	0.726447		0.444444	0.795789	0.85942
0.52	0.656907	0.530922		0.52	0.537721	0.228584		0.9923	0.465202		1.58958		0.65	0.637154	0.457725		0.65	0.382943	0.330507		0.70252	0.553846	0.744681	0.555556		0.481482	0.720808	0.547416		0.481482	0.702896	0.269851		0.481482	0.201876	0.694542		0.481482	0.767125	0.521598
0.56	0.494831	0.711621		0.56	0.379997	0.224683		1.0687	0.484547		1.82733		0.7	0.745053	0.446409		0.7	0.220104	0.26101		0.75656	0.405128	1	0.774194		0.518519	0.816658	0.60608		0.518519	0.658517	0.347439		0.518519	0.232041	0.698958		0.518519	0.660336	0.530824
0.6	0.388639	0.94747		0.6	0.328464	0.267916		1.145	0.536235		3.00533		0.75	0.775022	0.440707		0.75	0.144023	0.321852		0.8106	0.307692	0.882979	0.752688		0.555556	0.86408	0.7976		0.555556	0.726697	0.543095		0.555556	0.293164	0.884773		0.555556	0.597857	0.384479
0.64	0.288497	1		0.64	0.257476	0.31162		1.2213	0.624245		1.72275		0.8	0.581968	0.712749		0.8	0.136104	0.508315		0.86464	0.317949	0.904255	0.885305		0.592593	0.951961	0.990426		0.592593	0.823605	0.693877		0.592593	0.396458	1		0.592593	0.485933	0.522198
0.68	0.357766	0.78882		0.68	0.203946	0.460652		1.2977	0.699225		3.88358		0.85	0.386183	0.819122		0.85	0.123856	0.994244		0.91868	0.251282	0.648936	0.964158		0.62963	1	1		0.62963	0.886761	0.907024		0.62963	0.442002	0.875033		0.62963	0.467576	0.78604
0.72	0.467156	0.621956		0.72	0.282966	0.485942		1.374	0.774991		3.05091		0.9	0.191325	0.906622		0.9	0.153158	0.883187		0.97272	0.394872	0.457447	1		0.666667	0.950892	0.892697		0.666667	0.95919	0.825893		0.666667	0.622355	0.564542		0.666667	0.70589	1
0.76	0.426403	0.641038		0.76	0.473864	0.370622		1.4503	0.830731		1.46371		0.95	0.152145	0.95573		0.95	0.114953	0.640089		1.02676	0.25641	0.329787	0.853047		0.703704	0.941804	0.916197		0.703704	1	0.689549		0.703704	0.917133	0.36823		0.703704	1	0.72952
0.8	0.375903	0.630622		0.8	0.772563	0.348507		1.5267	0.825337		2.30717		1	0.12285	0.969923		1	0.094882	0.650793		1.0808	0.25641	0.43617	0.681004		0.740741	0.824073	0.828944		0.740741	0.994658	0.861196		0.740741	0.952955	0.317378		0.740741	0.851632	0.381823
0.84	0.308991	0.592952		0.84	0.88105	0.343545		1.603	0.846636		1.2692		1.05	0.12132	0.847128		1.05	0.065038	0.4772		1.13484	0.261538	0.478723	0.480287		0.777778	0.753512	0.657167		0.777778	0.943378	1		0.777778	0.631668	0.204696		0.777778	0.623769	0.236298
0.88	0.298306	0.628419		0.88	0.902987	0.350125		1.6793	0.881233				1.1	0.075905	0.794261		1.1	0.06204	0.270752		1.18888	0.2	0.43617	0.322581		0.814815	0.673705	0.444037		0.814815	0.952372	0.935438		0.814815	0.317004	0.118467		0.814815	0.337816	0.17348
0.92	0.291679	0.7152		0.92	0.842387	0.47625		1.7557	0.940928				1.15	0.073887	0.508151		1.15	0.050666	0.175516		1.24292	0.210256	0.478723	0.172043		0.851852	0.528884	0.38466		0.851852	0.791055	0.753566		0.851852	0.194137	0.123812		0.851852	0.247587	0.131829
0.96	0.344841	0.834279		0.96	0.628663	0.77278		1.832	0.980692				1.2	0.075786	0.581674		1.2	0.040236	0.168897							0.888889	0.475205	0.340114		0.888889	0.678598	0.531491		0.888889	0.178088	0.116447		0.888889	0.166103	0.130007
1	0.424199	0.876426		1	0.368999	0.889475		1.9083	1																	0.925926	0.397863	0.316928		0.925926	0.562145	0.426374		0.925926	0.1682	0.103028		0.925926	0.140075	0.119968
1.04	0.451211	0.811448		1.04	0.338044	1		1.9847	0.971614																	0.962963	0.261846	0.302479		0.962963	0.388077	0.360808		0.962963	0.162341	0.104667		0.962963	0.169251	0.124348
1.08	0.3878	0.619627		1.08	0.430047	0.9645		2.061	0.928725																	1	0.231689	0.265674		1	0.278297	0.251927		1	0.162967	0.114694		1	0.170788	0.120552
1.12	0.275063	0.434885		1.12	0.488321	0.72421		2.1373	0.910239
1.16	0.211117	0.386057		1.16	0.478461	0.329779		2.2137	0.858095
1.2	0.210889	0.387495		1.2	0.330691	0.156377		2.29	0.804271
								2.3663	0.770588
								2.4427	0.753905
								2.519	0.721155
								2.5953	0.72618
								2.6717	0.731937
								2.748	0.759548
								2.8243	0.772064
								2.9007	0.758515
								2.977	0.765084
								3.0533	0.778098
								3.1297	0.785169
								3.206	0.810706
								3.2823	0.829788
								3.3587	0.871158
								3.435	0.874532
								3.5113	0.885345
								3.5877	0.890325
								3.664	0.868314
								3.7403	0.807985
								3.8167	0.744764
								3.893	0.697683
								3.9693	0.671237
								4.0457	0.631964
								4.122	0.600322
								4.1983	0.573103
								4.2747	0.557778
								4.351	0.530734
								4.4273	0.538695
								4.5037	0.506611
								4.58	0.465065
								4.6563	0.457082
								4.7327	0.473025
								4.809	0.475959
								4.8853	0.451106
								4.9617	0.404486
								5.038	0.383401
								5.1143	0.35863
								5.1907	0.336329
								5.267	0.333799
								5.3433	0.342455
								5.4197	0.346953
								5.496	0.350689
								5.5723	0.330189
								5.6487	0.307101
								5.725	0.297284
								5.8013	0.277412
								5.8777	0.255995
								5.954	0.228746
								6.0303	0.21262
								6.1067	0.197585
								6.183	0.194909
								6.2593	0.206937
								6.3357	0.223259
								6.412	0.237783
								6.4883	0.239272
								6.5647	0.250741
								6.641	0.252578
								6.7173	0.252693
								6.7937	0.256001
								6.87	0.2587
								6.9463	0.249367
								7.0227	0.247312
								7.099	0.242479
								7.1753	0.242544
								7.2517	0.24366
								7.328	0.235697
								7.4043	0.223416
								7.4807	0.209605
								7.557	0.211193
								7.6333	0.226918
								7.7097	0.254039
								7.786	0.289663
								7.8623	0.327866
								7.9387	0.368236
								8.015	0.397959
								8.0913	0.411322
								8.1677	0.386724
								8.244	0.357316
								8.3203	0.33534
								8.3967	0.342443
								8.473	0.363821
								8.5493	0.394653
								8.6257	0.410328
								8.702	0.412354
								8.7783	0.40862
								8.8547	0.429541
								8.931	0.451701
								9.0073	0.480873
								9.0837	0.500912
								9.16	0.492816
								9.2363	0.467763
								9.3127	0.459195
								9.389	0.464152
								9.4653	0.483085
								9.5417	0.514721
								9.618	0.545148
								9.6943	0.560303
								9.7707	0.533093
								9.847	0.504247
								9.9233	0.499334
								9.9997	0.49932
								10.076	0.491013
								10.1523	0.480103
								10.2287	0.468679
								10.305	0.491461
								10.3813	0.533282
								10.4577	0.553966
								10.534	0.552389
								10.6103	0.529951
								10.6867	0.495459
								10.763	0.420042
								10.8393	0.341765
								10.9157	0.287759
								10.992	0.273754
								11.0683	0.2791
								11.1447	0.294047
								11.221	0.302814
								11.2973	0.300841
								11.3737	0.295059
								11.45	0.287303
								11.5263	0.289756
								11.6027	0.293762
								11.679	0.294748
								11.7553	0.292662
								11.8317	0.268772
								11.908	0.273727

## Sheet: Figure S2c,d,h,i,j
Figure S2c
ring #	PSDFingR
1	125	22	107	37	47	100	79	79	98	56	22	40	67	121	60	38	49	201	196	123	383	114	151	109	127	146	187	220	155	68	218	65	87	186	147	140	308	72	68	151	304	112	149	104	56	43	63	133	211
2	129	61	97	62	71	99	98	87	99	92	63	91	84	174	110	78	107	200	185	252	331	187	232	146	213	225	156	239	192	110	268	129	149	221	172	187	445	194	107	205	384	216	206	205	84	59	111	157	270
3	22	22	1	16	30	17	20	16	17	17	19	39	13	21	51	11	41	36	30	28	18	55	76	30	38	37	15	14	27	28	73	40	39	41	29	68	41	2	24	34	81	68	43	103	18	13	40	36	60
4	32	32	2	13	36	13	13	8	2	12	23	24	3	11	36	21	36	14	6	19	8	29	42	11	22	14	9	2	11	11	29	22	10	13	21	34	17	3	7	24	11	41	27	48	12	19	16	14	17
5	17	24	0	14	15	6	21	0	2	9	13	8	2	4	12	22	18	17	6	24	9	12	27	5	4	28	10	6	3	4	39	42	8	5	2	16	10	0	2	21	5	5	10	23	6	10	8	2	4
6	20	25	0	13	7	4	12	1	0	2	11	0	0	1	7	29	12	18	21	5	5	7	21	10	1	10	9	4	1	14	5	40	8	4	5	2	10	0	2	4	7	0	2	12	2	7	5	2	17
7	20	12	0	9	4	8	12	2	1	1	12	3	1	2	4	18	13	2	23	10	1	1	7	9	2	0	3	3	5	17	6	19	1	3	1	4	0	0	1	6	7	4	3	5	13	11	1	3	12
8	6	9	0	3	4	1	10	0	1	4	6	0	2	1	6	11	4	1	36	21	0	5	4	1	1	0	0	7	12	36	8	13	0	0	2	10	1	0	0	12	7	3	4	1	12	6	3	0	22
Figure S2d			Figure S2h				Figure S2i				Figure S2j
PSD area	total mGluR5 cluster area	(in µm2)	Dbscan	SR-Tesseler	(in µm2)		# of locs	area	(in nm2)		# of locs	area	(in nm2)
0.015199	0.005409		0.025459	0.001172			7	200.099			31	478.311
0.019583	0.011575		0.007589	0.012539			129	6875.49			22	682.718
0.027753	0.00915		0.004709	0.010142			61	4264.99			16	1267.81
0.015933	0.002793		0.020362	0.00791			20	692.842			3	27.9226
0.024886	0.002907		0.032105	0.002985			242	11945.2			147	4710.61
0.020343	0.011369		0.007366	0.015766			30	679.889			31	946.795
0.032723	0.00371		0.021168	0.001267			32	1480.02			30	1358.46
0.02681	0.006714		0.020185	0.008742			30	1136.87			20	557.413
0.067368	0.003677		0.037474	0.006016			38	1966.76			44	1922.31
0.012622	0.005512		0.006002	0.001172			47	2786.65			26	824.458
0.03101	0.001584		0.048968	0.038482			52	2634.01			32	1251.37
0.031351	0.004825		0.006791	0.064803			32	1594.53			51	2301.08
0.010829	0.022426		0.013691	0.040519			24	1574.17			37	1514.09
0.026238	0.002714		0.007785	0.003045			24	1013.29			5	54.3069
0.041128	0.026359		0.003006	0.010984			32	1944.11			25	1253.75
0.035906	0.013636		0.003761	0.004884			52	1900.6			31	2047.87
0.037615	0.007515		0.013664	0.00303			24	944.017			19	496.984
0.003899	0.01791		0.018791	0.024444			16	832.356			19	860.124
0.003906	0.019859		0.01807	0.010768			11	145.269			7	254.626
0.027695	0.004894		0.007167	0.002174			15	773.136			5	117.221
0.036972	0.00263		0.014866	0.037439			5	149.222			35	2362.24
0.026248	0.004226		0.031783	0.006875			6	58.3305			8	209.914
0.037288	0.003106		0.003442	0.004265			7	144.471			72	2824.82
0.014683	0.032579		0.008483	0.011945			7	86.5586			4	20.7344
0.009633	0.022986		0.006695	0.007473			5	158.753			18	1014.57
0.011518	0.020975		0.024392	0.002859			4	45.4839			34	861.171
			0.011712	0.001734			5	183.165			45	2396.47
0.00684	0.006877		0.018441	0.014373			15	569.364			70	2517.38
0.02963	0.015421		0.006824	0.003351			11	527.036			17	463.104
0.016341	0.021225		0.003099	0.022794			5	17.5757			13	499.162
0.010069	0.00484		0.007585	0.003284			7	67.2634			16	265.947
0.01255	0.004728		0.010396	0.002089			4	61.1208			18	459.973
0.09626	0.021553		0.008368	0.000525			3	13.0815			29	1013.39
0.029953	0.003321		0.003296	0.002667			3	33.3245			8	353.297
0.026612	0.00919		0.010933	0.002245			3	172.815			11	236.123
0.020962	0.007464		0.026077	0.002579			3	25.493			4	38.6064
0.062947	0.017918		0.004113	0.004636			3	53.2245			29	617.844
0.017799	0.008036		0.011435	0.002447			5	109.598			4	62.7225
0.044424	0.010136		0.00696	0.055604			3	14.4172			64	1676.61
0.024669	0.01899		0.007263	0.00264			52	1171.8			12	277.278
0.01776	0.011303		0.012809	0.000958			198	10141.6			7	41.9906
0.036502	0.003778		0.012381	0.006078			93	7910.04			13	275.08
0.031594	0.019767		0.004341	0.004415			25	1171.71			13	420.525
0.018156	0.010506		0.010561	0.004024			602	38481.9			37	1588.79
0.02148	0.013355		0.004224	0.00068			131	7472.85			6	132.735
0.038569	0.008538		0.00326	0.00148			406	22793.6			4	52.7587
0.073843	0.023175		0.003875	0.001137			163	13180.7			31	948.537
0.007887	0.024783		0.003819	0.001967			46	2874.5			18	437.575
0.030859	0.015413		0.016182	0.013181			16	474.453			4	85.1639
0.022855	0.021016		0.021318	0.0019			23	972.977			6	53.2447
0.022616	0.013068		0.005315	0.00292			21	1341.1			10	153.512
0.034499	0.017642		0.005486	0.005277			38	2382.33			26	849.029
0.018582	0.023792		0.008583	0.001563			25	1557.54			5	177.663
0.042254	0.002782		0.003941	0.002875			21	939.395			13	249.106
0.062678	0.022859		0.003777	0.000973			6	178.384			3	3.48395
0.014161	0.023573		0.012854	0.001341			33	632.612			5	73.012
0.050672	0.007234		0.004384	0.002382			46	2246.92			19	635.329
0.031483	0.014415		0.003679	0.001558			29	1047.63			5	80.6317
0.009754	0.010927		0.023064	0.000939			30	1316.83			5	116.328
0.037998	0.005086		0.031182	0.000633			140	10341.8			11	329.697
0.012946	0.002951		0.004271	0.002247			5	103.757			4	23.5734
0.006877	0.009406		0.004017	0.001048			68	3852.35			3	3.67356
0.034328	0.003281		0.00945	0.001317			8	140.178			13	372.921
0.027576	0.004561		0.003707	0.002268			17	840.378			11	467.483
0.018093	0.002974		0.004581	0.001475			10	483.014			14	576.835
0.022842	0.010453		0.007814	0.002388			10	356.982			5	31.5192
0.093178	0.077263		0.003951	0.006009			12	352.794			7	316.096
0.031085	0.083386		0.046213	0.002382			44	1601.5			10	276.243
0.067234	0.029409		0.010471	0.001547			58	1509.67			9	78.6816
0.025615	0.011569		0.006257	0.009828			23	743.402			9	237.515
0.051823	0.080237		0.004089	0.006771			40	2997.72			9	297.508
0.05916	0.098325		0.009347	0.000643			12	440.269			4	90.4284
0.055869	0.041448		0.008083	0.002343			5	111.036			11	223.91
0.016331	0.035506		0.003663	0.001269			9	666.056			4	11.2795
0.068682	0.061093		0.003662	0.001334			4	53.7055			3	7.69094
0.074731	0.244093		0.009131	0.004421			3	2.21843			12	163.039
0.028227	0.013556		0.003853	0.00292			15	523.502			3	14.2871
0.066668	0.061593		0.012769	0.000944			23	629.002			12	285.193
0.046209	0.313378		0.003653	0.002925			11	238.545			3	10.0289
0.026796	0.020446		0.007866	0.001277			9	430.696			3	15.9331
0.032662	0.087467		0.004099	0.004171			19	707.675			3	86.1142
0.032268	0.059774		0.008638	0.000454			10	774.366			3	80.6512
0.059275	0.089457		0.043586	0.015375			7	94.3295			3	101.712
0.057479	0.032575		0.004173	0.001453			16	750.56			4	115.176
			0.006802	0.023808			9	408.108			3	19.3641
			0.003757	0.003317			4	100.629			3	27.2808
			0.00438	0.001604			7	245.509			4	85.6156
			0.004772	0.001566			5	74.9472			3	56.7687
			0.008524	0.008448			3	29.3093			4	17.5265
			0.004413	0.006893			4	41.2264			6	162.842
			0.002826	0.00622			3	12.5626			8	177.364
			0.003215	0.013044			4	3.88982			3	23.9632
			0.014404	0.010798			3	37.2902			3	17.2576
			0.005703	0.002285			4	43.8927			3	21.3979
			0.003038	0.004789			4	64.4589			3	59.4088
			0.01014	0.001604			3	88.3123			3	189.541
			0.013786	0.001094			3	113.653			5	37.6509
			0.002306	0.001302			4	118.836			7	244.448
			0.001079	0.004775			3	23.7232			3	58.1927
			0.004006	0.001176			3	13.3771			3	7.89536
			0.016098	0.001026			3	77.3573			5	96.6982
			0.003822	0.000929			3	25.0287			3	7.81657
			0.00561	0.002556			3	7.9083			3	66.0882
			0.005249	0.001882			6	129.105			4	57.6975
			0.003092	0.009082			4	72.2611			5	69.0389
			0.003946	0.001074			3	9.78535			6	224.956
			0.001847	0.000917			3	27.2047			13	306.515
			0.002835	0.002787			836	64802.6			22	696.549
			0.006356	0.002634			566	40519.1			139	4461.19
			0.006086	0.001595			194	14373.1			73	2969.27
			0.002846	0.001574			115	3350.73			12	661.897
			0.003842	0.001013			4	131.62			76	2679.33
			0.007526	0.001944			54	2919.52			46	1732.7
			0.003643	0.001901			117	5277.48			8	137.263
			0.011339	0.000944			44	1562.95			10	226.809
			0.009156	0.010342			29	747.015			14	352.437
			0.003638	0.000747			6	286.018			23	621.368
			0.002513	0.00473			15	543.411			5	130.148
			0.006624	0.002208			11	606.193			71	1327.15
			0.005223	0.000695			57	2104.75			82	3715.16
			0.005601	0.001757			14	415.55			12	357.602
			0.003177	0.002105			24	1063.9			3	12.0859
			0.004738	0.001064			50	3590.71			23	771.819
			0.002532	0.003591			20	282.145			8	59.6608
			0.002941	0.003852			10	320.416			120	7492.25
			0.00308	0.001602			5	33.9311			27	984.059
				0.00151			31	971.542			12	282.477
				0.000743			15	696.67			26	1217.49
				0.002998			13	677.719			12	241.408
				0.000972			8	403.365			59	2865.84
				0.003281			6	33.646			18	385.916
				0.001099			17	877.604			40	1390.23
				0.001016			8	129.973			47	1485.72
				0.001706			7	325.729			25	581.186
				0.002859			4	15.7421			20	1126.2
				0.00155			3	10.2837			22	1009.08
				0.001008			3	40.3219			9	203.444
				0.001697			5	81.5037			12	456.224
				0.001338			7	363.167			25	628.501
				0.001033			190	12539			49	1111.66
				0.002035			145	6015.76			22	1146.24
				0.001799			45	2859.16			30	1131.04
				0.001919			40	1733.73			33	1026.82
				0.001503			38	1899.79			44	2074.33
				0.002347			20	956.7			14	361.608
				0.001235			83	4729.94			10	428.55
				0.004892			46	2208.11			57	1741.5
				0.002111			8	277.214			15	449.679
				0.001166			22	695.337			21	555.781
				0.000901			29	1757.42			5	27.0066
				0.004785			15	391.463			27	983.276
				0.00094			12	228.633			43	1123.45
				0.003184			7	94.1166			9	245.634
				0.000919			14	328.865			25	711.8
				0.00154			20	955.375			33	1781.31
				0.001388			28	2205.95			16	421.026
				0.004467			22	1005.1			19	641.738
				0.00218			16	469.004			19	873.777
				0.00276			11	478.134			41	1314.8
				0.001839			5	20.5152			60	3350.86
				0.001039			4	46.4323			26	582.13
				0.002646			4	78.9348			20	448.687
				0.002679			5	78.4621			9	103.295
				0.003575			3	126.247			11	435.494
				0.001239			5	120.529			39	2294.81
				0.001023			3	10.4675			15	490.347
				0.00149			3	79.2438			22	644.594
				0.005983			5	43.8771			7	111.39
				0.002762			55	2985.45			37	1211.6
				0.002144			64	3044.77			15	327.167
				0.00201			39	3283.97			6	48.0423
				0.001039			8	162.635			11	588.044
				0.002206			27	1475.21			6	272.76
				0.001005			3	26.0952			13	461.439
				0.000629			5	188.477			4	28.1028
				0.001589			5	97.7938			65	1654.47
				0.001799			5	104.789			4	38.7341
				0.001142			14	397.926			4	21.4925
				0.001397			15	338.541			19	542.449
				0.000963			29	1588.54			34	1041.48
				0.001323			9	215.295			14	590.606
				0.001246			4	158.974			28	689.417
				0.000889			4	36.8781			8	239.324
				0.000836			3	161.652			24	830.11
				0.00245			3	3.98145			20	701.161
				0.000605			3	33.4918			3	33.0455
							15	357.636			24	1569.66
							199	10984.3			18	550.827
							7	217.382			11	267.607
							55	2089.21			13	539.174
							77	2245.15			48	1803.26
							56	2267.5			33	1412.13
							46	2342.7			48	885.611
							34	1268.94			6	43.6876
							36	1334.43			5	82.9554
							61	4421.31			3	3.28239
							12	352.403			9	126.231
							66	2920.19			25	573.981
							12	538.815			11	455.085
							22	943.871			13	308.268
							59	2924.85			23	398.472
							11	650.74			34	1122.15
							44	1277.37			3	24.3956
							59	4171.32			20	763.344
							18	979.457			18	596.795
							25	453.996			9	470.184
							35	1697.2			37	1461.29
							20	499.114			36	1479.24
							14	711.554			26	1049.37
							62	1338.44			7	100.562
							22	1032.57			49	1305.87
							5	129.825			15	350.17
							48	2034.75			3	9.51172
							26	1798.74			10	372.511
							17	439.727			14	324.513
							6	107.502			20	518.692
							18	943.464			16	712.036
							40	1919.05			20	506.447
							33	1502.83			21	349.203
							16	662.066			13	369.569
							37	2347.28			14	278.803
							7	250.321			8	95.4566
							9	479.682			11	138.189
							15	696.611			7	186.433
							19	803.162			4	19.1058
							18	1187.18			4	149.716
							4	3.21399			16	279.955
							9	110.218			8	115.258
							14	777.381			12	281.045
							8	196.214			7	116.713
							10	438.783			15	1076.89
							16	371.772			5	230.863
							7	148.897			17	415.917
							4	180.77			23	989.088
							14	389.496			15	534.696
							5	81.6667			5	62.4632
							4	200.736			5	80.5127
							18	835.07			4	48.1116
							4	9.64703			5	145.446
							10	590.875			14	347.235
							8	380.503			9	73.5302
							14	802.86			3	40.3592
							9	325.31			15	488.486
							14	384.577			6	174.682
							9	205.94			13	206.901
							7	148.09			5	15.3685
							7	151.098			10	145.332
							3	5.0348			9	243.858
							3	20.8035			10	282.057
							3	10.2168			5	98.0342
							3	5.8663			10	172.708
							3	16.7358			5	48.2168
							4	58.5638			6	34.6503
							4	25.8869			18	740.49
							5	32.7047			10	504.91
							5	230.967			3	30.7083
							18	964.596			6	146.375
							5	117.668			12	499.169
							4	127.535			13	507.759
							4	47.7698			7	265.969
							3	27.7211			6	91.8124
							3	4.95182			12	415.052
							21	524.509			19	1055.36
							62	2388.04			16	707.688
							12	405.39			9	347.772
							6	230.491			11	364.124
							99	6008.83			9	230.865
							39	2381.88			4	48.7428
							19	737.959			3	20.0679
							17	481.677			8	149.313
							58	3280.78			5	95.1864
							19	260.403			3	34.9264
							24	1098.7			16	306.029
							34	1015.57			10	244.755
							25	1799.03			10	424.448
							4	62.8896			23	670.329
							10	400.598			7	221.799
							15	491.636			5	66.0682
							3	31.687			9	379.576
							4	18.9293			4	72.2573
							6	203.336			14	486.051
							13	649.714			25	1382.2
							3	11.6499			11	414.839
							9	413.883			4	76.1029
							6	165.105			8	295.787
							4	28.0418			14	765.929
							3	19.7976			8	115.748
							3	10.5322			8	62.4392
							3	23.9554			3	1.25208
							5	81.0422			13	453.358
							20	661.497			16	611.139
							3	5.62304			8	51.2658
							332	15766.2			10	120.541
							20	1063.15			7	83.5638
							167	10767.7			11	353.049
							78	2667.15			5	43.7403
							18	898.303			17	612.479
							7	50.6452			26	1230.87
							40	1546.85			4	63.7678
							183	9827.59			4	65.7532
							97	6771.13			10	449.909
							28	643.015			4	27.6191
							23	1706.35			8	215.159
							61	2859.01			5	31.2054
							28	1549.73			8	287.095
							25	1008.05			13	592.2
							10	473.776			17	871.427
							3	22.2264			7	185.108
							11	248.583			12	358.258
							15	609.396			8	334.244
							11	390.958			7	370.719
							6	179.183			31	1941.07
							3	79.2338			12	280.06
							26	1142.34			12	406.941
							17	645.45			14	424.672
							15	410.542			5	44.4052
							18	590.682			6	111.264
							6	99.2939			15	600.719
							4	54.6942			23	701.849
							3	4.12477			7	192.161
							3	5.56916			5	243.869
							3	2.12368			39	988.58
							8	300.736			3	18.4325
							3	50.7841			17	488.608
							3	12.2777			34	808.511
							4	105.428			4	8.9144
							3	23.0282			10	178.108
							5	82.4002			7	216.035
							468	37438.9			4	41.6501
							98	4415.14			9	375.764
							9	123.908			8	134.475
							22	928.631			4	21.7833
							53	2555.91			5	110.954
							5	257.994			4	100.916
							15	316.27			5	102.533
							5	125.878			4	72.6444
							51	2645.5			15	581.158
							61	2679.11			4	38.228
							81	3574.82			10	139.102
							27	1238.59			3	54.0425
							34	1022.6			3	39.3197
							46	1489.8			17	691.317
							7	241.058			10	220.871
							92	5982.74			3	36.5954
							4	122.153			3	5.10731
							8	524.182			4	58.2442
							44	2450.3			14	511.508
							6	79.3881			3	35.2644
							6	172.723			4	67.1098
							7	134.298			3	9.3813
							5	345.078			3	5.49844
							7	114.993			6	113.514
							8	241.922			10	265.655
							5	65.1694			6	148.205
							4	79.498			4	20.1286
							6	26.3348			4	34.8329
							8	177.329			3	85.3904
							4	76.3533			4	13.7457
							5	203.71			3	21.5243
							144	4023.95			3	43.768
							67	1073.86			7	148.167
							29	916.78			3	3.19184
							43	2762.48			5	103.69
							8	85.8617			5	144.315
							9	276.257			3	5.95052
							8	222.927			6	53.0763
							16	297.822			4	11.4568
							12	148.112			3	5.7976
							10	307.885			3	11.8626
							3	10.9343			5	162.949
							3	5.29792			3	9.5151
							3	22.7544			7	39.8715
							3	10.0149			3	7.54032
							5	39.0879			10	125.148
							16	819.114			4	45.5201
							35	2173.93			3	5.1281
							48	2640.2			5	84.3457
							14	409.892			4	140.236
							30	958.112			3	1.76875
							144	6077.9			4	62.6381
							87	4789.32			3	52.0865
							48	1603.51			3	26.7141
							31	1093.54			5	124.025
							25	1301.74			3	2.5075
							77	4775.09			3	1.29707
							28	1882.49			6	150.721
							185	9082.41			3	31.59
							17	393.257			4	216.416
							44	2180.45			4	76.7721
							19	678.059			6	43.3586
							44	2759.93			5	182.338
							11	219.461			3	43.0833
							16	778.38			4	16.3685
							45	1838.83			8	80.2023
							25	1038.87			3	3.47772
							17	755.144			3	87.3259
							15	897.818			5	82.8007
							11	412.233			4	71.6491
							38	2143.55			3	23.3549
							52	2009.56			10	351.958
							24	1039.32			3	50.367
							7	222.154			3	3.7062
							5	87.3763			4	156.068
							17	657.727			5	87.3528
							5	54.9413			3	9.51625
							4	148.137			3	33.9704
							21	962.985			3	34.424
							3	17.8749			3	31.0226
							19	1039.26			3	39.4371
							4	17.4123			3	12.9682
							21	1322.98			4	19.1946
							23	1245.5			3	39.4449
							12	390.051			3	15.273
							24	889.215			4	11.5196
							3	84.2797			3	7.16335
							26	835.739			4	67.8457
							12	302.7			4	133.552
							15	513.824			10	219.303
							24	604.976			3	59.447
							13	363.981			5	51.3088
							4	38.2957			5	49.3287
							3	29.4374			3	64.1943
							3	36.7636			3	78.5101
							3	10.0595			3	126.461
							5	94.4905			5	203.676
							5	39.3724			3	101.916
							5	120.916			5	87.2597
							8	389.353			3	15.4297
							3	5.61435			3	17.5374
							3	15.6049			4	29.142
							3	41.5817			7	70.3431
							6	213.51			3	37.9488
							5	13.4883			4	57.6756
							3	55.4221			5	56.961
							6	136.712			5	44.5078
							4	64.7101			8	118.086
							3	3.19224			3	21.7033
							144	8742.06			10	284.755
							11	229.892			3	36.2793
							220	15375.4			3	105.814
							29	1453.31			3	16.665
							307	23807.7			11	409.338
							56	3317.32			4	273.664
							41	1175.89			4	9.84609
							29	1026.28			3	6.73264
							19	1168.4			5	103.342
							9	408.889			4	37.0598
							4	127.362			4	12.4986
							25	1234.94			4	95.5578
							61	4892.47			3	52.4082
							8	207.631			5	60.8465
							6	66.7936			4	46.1257
							4	169.199			3	3.89472
							5	401.294			3	3.43026
							8	315.439			3	10.8801
							13	804.299			3	16.0048
							10	325.634			3	5.58557
							6	117.491			3	13.1877
							10	402.527
							3	32.9267
							4	75.2562
							3	43.6542
							4	48.5618
							3	35.9363
							3	12.0783
							4	56.0827
							3	13.838
							3	35.4805
							4	62.1194
							26	1267.45
							12	339.123
							181	3029.93
							324	24444.4
							208	2579.43
							85	4636.23
							56	2447.04
							69	1603.73
							30	1566.04
							106	8447.9
							88	6893
							12	254.094
							89	6220.3
							14	574.485
							197	13044
							17	1280.75
							14	460.228
							6	93.7623
							45	2110.53
							22	1166.08
							25	901.212
							58	4784.83
							21	940.405
							59	3183.57
							12	223.791
							28	919.487
							22	1540.33
							26	1388.03
							3	5.04253
							9	405.883
							4	11.6524
							10	378.532
							7	232.169
							8	243.853
							8	354.904
							5	58.8479
							6	366.506
							4	58.8213
							3	310.655
							4	30.3663
							4	86.0066
							5	51.4573
							8	321.746
							4	97.0242
							6	96.0876
							4	5.38427
							4	187.97
							3	16.8691
							3	9.27706
							3	37.6379
							3	12.3098
							3	7.53353
							5	97.6114
							4	86.0198
							5	104.704
							5	97.9733
							6	223.048
							7	211.897
							3	49.5855
							3	24.1736
							68	4884.07
							784	55603.9
							13	734.06
							195	10797.6
							40	2285.47
							6	148.854
							73	4467.22
							18	593.812
							8	58.3536
							7	154.823
							12	442.717
							28	1397.15
							6	80.6466
							5	121.192
							3	14.3621
							3	13.0627
							3	1.13069
[truncated: 435 more columns]

[truncated: 6 more sheets: Figure S3c,d,e,f, Figure S4c,d,e,g,h, Figure S5b,c,d,e, Figure S6e,l, Figure S7c, Figure S8c,e,f,g,h,i,j]
